# Supplementary material for: Analysis of region specific gene expression patterns in the heart and systemic responses after experimental myocardial ischemia
Source: Oncotarget. 2017 May 17;8(37):60809–25. doi: 10.18632/oncotarget.17955 (PMC5617387; doi:10.18632/oncotarget.17955)
Supplement: Supplementary file 2 [file oncotarget-08-60809-s002.xlsx]

## Sheet: Tabelle1
Supplementary Data 2: mRNAs differentially expressed in the infarct core zone (IZ) compared to the control zone (CZ)
ProbeName	Fold change	Regulation	GeneSymbol
A_72_P232367	607.187	up	IL8;LOC100620730;AMCF-I;CXCL8
A_72_P176151	525.665	up	LOC100628107;ARG1
A_72_P606893	448.772	up	TCN1
A_72_P441085	355.263	up	S100A12;CAGC
A_72_P618995	355.083	up	ARG1
MIL_PIG_00812	351.647	up	LOC100515919
A_72_P613067	350.435	up	ARG1;LOC100628107
A_72_P626069	349.366	up	LOC100621891
A_72_P091991	337.65	up
A_72_P057696	336.383	up	ARG1;LOC100628107
A_72_P578963	249.462	up	ARG1
MIL_PIG_00849	249.309	up	IL1R2;LOC100516362
A_72_P306173	230.693	up	LOC100621891;TCN1
A_72_P428729	211.772	up	S100A8
MIL_PIG_11519	211.448	up	SLC2A5
MIL_PIG_11988	198.992	up	IL1R2
MIL_PIG_09990	191.547	up	FOSL1
A_72_P776040	187.825	up
A_72_P184301	151.03	up	KCNG1
A_72_P137861	141.224	up	S100A9
A_72_P266432	139.814	up
A_72_P079411	139.048	up
MIL_PIG_06239	111.131	up	LOC100153042;TGM6
A_72_P206202	109.108	up
MIL_PIG_14528	108.615	up	LOC100526215
A_72_P326028	107.151	up	LOC100516039
MIL_PIG_01342	100.77	up	LOC100520761;C4BPA
A_72_P065606	98.9253	up
MIL_PIG_05514	93.2902	up	IL8;LOC100620730;AMCF-I;CXCL8
A_72_P668499	89.2771	up	SERPINE1
A_72_P177571	86.4657	up	LYZ;LYZS
A_72_P232252	84.4697	up	TREM1;LOC100620427;TREM-1
A_72_P035451	83.0852	up	CLEC5A;LOC100738440;CLECSF5
A_72_P035431	82.4733	up	PPBP;LOC100524561;LOC100620821;CTAPIII/NAP-2
A_72_P296444	82.4098	up	LOC100620584
A_72_P035338	81.1925	up	AMCF-II
A_72_P721793	79.9382	up	LYZ
A_72_P680394	78.2429	up	IL6
A_72_P737919	76.6076	up	LYZ;LYZS
A_72_P053211	75.3541	up
A_72_P351213	73.698	up	MFSD2A
MIL_PIG_04608	73.4379	up	CLEC5A;CLECSF5
MIL_PIG_15297	72.6829	up	LOC100626742
A_72_P357153	72.0673	up	LOC100037974
A_72_P585596	69.4646	up	SERPINE1
MIL_PIG_05937	69.441	up	CCL2;MCP-1
A_72_P232432	68.937	up	CCR1
A_72_P077586	68.6234	up	SLC11A1
A_72_P733328	64.7474	up	SPP1
A_72_P077351	64.6472	up	SERPINE1;PLANH1
A_72_P570289	64.6265	up	CCR1
A_72_P233292	64.1555	up
A_72_P675364	63.703	up	CCL2;MCP-1
A_72_P744403	63.4193	up	SPP1
A_72_P077316	62.9649	up	BDKRB1
A_72_P743571	62.2247	up	SPP1
A_72_P177826	60.6211	up	IL6
MIL_PIG_02975	60.2405	up	TREH;LOC100620987
A_72_P169996	59.891	up	LOC100516246
A_72_P057841	59.6803	up	CLEC7A
A_72_P311328	59.3167	up	LOC100620584
A_72_P149411	58.8708	up	ADAM8
A_72_P441454	57.8409	up	SPP1
A_72_P032701	57.6594	up	CLEC7A
MIL_PIG_07957	56.7478	up	MARCO
A_72_P314703	53.0517	up
A_72_P035346	52.0121	up	CCL2;MCP-1
A_72_P557355	49.8082	up	GPNMB
A_72_P283139	49.4386	up
A_72_P165766	49.393	up	FCN1;FCNB
A_72_P032686	49.2411	up	TM7SF4
MIL_PIG_00824	48.8423	up	SFRP2
A_72_P037841	48.6597	up
MIL_PIG_05235	48.4218	up	SERPINE1;PLANH1
MIL_PIG_02960	48.0319	up	LOC100525396;LOC100525528
A_72_P440886	47.8275	up	HAS1;shas1
A_72_P176131	47.6522	up	HSP70;HSP70B';HSPA6
MIL_PIG_01621	45.8589	up	GIMAP2
MIL_PIG_07870	44.8055	up	CDA
A_72_P122426	44.0497	up	LOC100737204
A_72_P391083	44.0064	up
MIL_PIG_04613	43.9701	up
A_72_P441479	43.1148	up	IL1B
A_72_P237367	42.845	up
A_72_P422734	42.3724	up	C2H19orf59
A_72_P444385	42.0596	up	LOC100037974;CRTAC1
A_72_P097686	41.961	up	VNN2
MIL_PIG_16002	40.724	up	CCR2;LOC100739117
A_72_P237157	40.0959	up
A_72_P624431	39.6834	up	SDF2L1
MIL_PIG_09130	39.6273	up	LOC100521529
A_72_P026516	39.2936	up
A_72_P638389	38.9738	up	TNC;LOC100737237;GMEM;HXB;JI;P230;TN
A_72_P440951	38.9363	up	MMP9
A_72_P241507	38.0632	up
MIL_PIG_02831	37.852	up	LOC100739751;KCNK12
A_72_P488809	37.7287	up	SDF2L1
A_72_P343918	37.2831	up
A_72_P501710	36.9793	up	SDF2L1
A_72_P488254	36.9599	up	SDS
MIL_PIG_09279	36.426	up	BASP1
MIL_PIG_04082	36.1244	up
A_72_P652531	36.0533	up	SDF2L1
MIL_PIG_01406	35.3828	up	ATP6V0D2
A_72_P181126	35.1892	up	SDF2L1
A_72_P407388	34.5082	up	CYP4F2
A_72_P113811	34.1423	up
A_72_P079681	34.0172	up	MT1A;MT-IA
A_72_P278129	33.954	up	DERL3
A_72_P304769	33.5454	up
A_72_P327013	33.3505	up
A_72_P281844	32.9089	up	LOC100152729;LOC100621379;S100A2
A_72_P572006	32.7373	up
A_72_P644636	32.7328	up
A_72_P637689	32.6325	up
MIL_PIG_00684	32.4556	up	LOC100514930;LOC100626248
A_72_P035766	32.3444	up	CHRM1;mAChR
A_72_P039086	32.323	up	SDS
A_72_P630577	31.8426	up
A_72_P599953	31.6732	up
A_72_P178521	31.4094	up	BCKDHA
A_72_P640603	31.2283	up
A_72_P530052	31.1424	up	CYP2D25;CYPIID25
A_72_P302864	30.7839	up	CHI3L1;GP38K
A_72_P070251	30.6536	up	LOC100515345
A_72_P444809	29.7395	up	TIMP1;TIMP-1
A_72_P008856	29.6405	up
A_72_P365643	29.635	up	LOC100517064;LOC100517736
A_72_P035426	29.6207	up	TNC;GMEM;HXB;JI;P230;TN
A_72_P407183	29.4605	up	LOC100037975
MIL_PIG_09014	29.3253	up	PLAUR
MIL_PIG_01365	29.1851	up	PLAUR
A_72_P223927	29.1042	up	TIMP1;TIMP-1
A_72_P670145	28.3602	up	FOS
MIL_PIG_02764	27.9536	up	C1QL2
A_72_P695851	27.8266	up
A_72_P511075	27.5329	up	CHI3L1
A_72_P554296	27.4943	up
A_72_P715630	27.4211	up
A_72_P528160	26.7284	up	CYP2D25;CYPIID25;CYP2D6
A_72_P534975	26.6436	up	FAM184A
A_72_P581442	26.4967	up	LGALS3
A_72_P537633	26.4331	up	IL-6;IL6
A_72_P476046	26.411	up	F13A1;LOC100625760
A_72_P474444	26.3051	up	SLAMF7
A_72_P474399	26.2552	up	ADAMTS4
A_72_P437484	26.2275	up
A_72_P177966	26.2106	up	GPNMB
A_72_P774088	26.2002	up	SAMSN1
A_72_P443218	26.1798	up	PTGS2;COX-2;COX2;PGHS-2
MIL_PIG_01548	25.968	up	HK3
A_72_P180346	25.8788	up
MIL_PIG_10303	25.8444	up	LOC100620339;CSF2RA
MIL_PIG_09429	25.7669	up	ATP6V1G3
A_72_P491566	25.7202	up	FAM184A
A_72_P581447	25.6947	up	LGALS3
A_72_P526562	25.6941	up	LGALS3
A_72_P586226	25.2184	up	LGALS3
MIL_PIG_13115	25.1853	up	GPR84
A_72_P211702	25.146	up	LGALS3
A_72_P569179	24.9652	up	LGALS3
A_72_P116376	24.8709	up
A_72_P596714	24.7649	up	FOS
A_72_P214947	24.7433	up	CXCR2
A_72_P641919	24.6883	up	LGALS3
A_72_P173986	24.4612	up	PRG4
A_72_P109676|A_72_P512698	24.3133	up	LOC100156099;LOC100154886
A_72_P672674	24.2114	up	TIMP1
A_72_P444330	24.2113	up	LOC100049692;SRGN
A_72_P008201	24.1597	up
A_72_P205307	24.0364	up	FOS;c-fos
A_72_P242792	23.9658	up
A_72_P791495	23.8814	up
A_72_P007396	23.7314	up	VMP1;ssc-mir-21
A_72_P302784	23.663	up	PTGS2;COX-2;COX2;PGHS-2
A_72_P735653	23.4797	up
MIL_PIG_12991	23.4297	up	LOC100517099;LILRB3
MIL_PIG_11746	23.3257	up	LOC100626968
MIL_PIG_02100	23.2762	up	CSF3R
A_72_P755324	23.1939	up	S100A6
A_72_P275444	23.1789	up	F13A1;LOC100625760
MIL_PIG_10625	23.1368	up	LOC100621773
A_72_P594009	22.8173	up	LOC100156099;LOC100154886
A_72_P709584	22.7119	up	SAMSN1
MIL_PIG_07236	22.572	up	PTX3
A_72_P003191	22.4694	up
MIL_PIG_03942	22.4125	up	AZU1
MIL_PIG_06417	22.1852	up	LIPG;EL
A_72_P376863	22.1595	up	NCF2
MIL_PIG_05809	22.1499	up	LOC100517064;LOC100517736
A_72_P633086	22.1385	up	CD1.1
A_72_P289739	21.9126	up
A_72_P392473	21.7911	up
A_72_P403958	21.6853	up
A_72_P628122	21.6109	up	NCF2
A_72_P035926	21.5932	up	F5
A_72_P188851	21.5428	up	C1H9orf152;C9orf152
A_72_P728153	21.0433	up	LOC100049692
A_72_P609509	20.9884	up	CD1.1;CD1A;PCD1A
MIL_PIG_09190	20.9118	up	BFSP1
A_72_P441284	20.819	up	FOS;c-fos
MIL_PIG_01340	20.768	up	LOC100520753;CH242-305H5.1
A_72_P337333	20.7664	up	CD1.1
A_72_P636902	20.5739	up	NCF2
MIL_PIG_16204	20.5596	up	LOC100512299
A_72_P732728	20.4703	up	S100A6
A_72_P726443	20.446	up	LOC100049692
A_72_P092461	20.4372	up
A_72_P754446	20.3108	up	S100A6
A_72_P635224	20.2305	up	FAM184A
MIL_PIG_04705	20.2242	up	FAM150A
A_72_P744498	19.9632	up	MT1A
A_72_P006961	19.8924	up
A_72_P177496	19.819	up	RETN;RSTN
A_72_P095801	19.8087	up	S100A6
A_72_P151996	19.7628	up	RAB3B
MIL_PIG_08537	19.6897	up	HAUS7
A_72_P773461	19.587	up
A_72_P144861	19.5507	up
A_72_P050971	19.5148	up	CD14
A_72_P029526	19.4198	up
MIL_PIG_09221	19.3069	up	EMR1
MIL_PIG_11679	19.1946	up	LOC100156099;LOC100154886;SLA
A_72_P186971	19.1831	up	NPM3
A_72_P717738	19.1745	up
A_72_P165101	19.1207	up	CYP2D25;CYPIID25
A_72_P021071	19.0955	up	SDS
A_72_P289294	18.9824	up
MIL_PIG_08710	18.9194	up	CAPG
A_72_P232602	18.8921	up	TBXAS1;LOC100738801
A_72_P783765	18.731	up	SAMSN1
A_72_P159131	18.7224	up
MIL_PIG_03727	18.3341	up	NPM3
A_72_P756625	18.3333	up	CD14
A_72_P088356	18.3049	up	TLR2
A_72_P003261	18.1797	up	RAB3B
A_72_P657796	18.0363	up	LTF;PLF
A_72_P479120	17.9719	up	GPR65;LOC100738055
MIL_PIG_14540	17.9071	up	LOC100620131
A_72_P280964	17.8655	up	THAP2
MIL_PIG_02390	17.852	up	ARNTL2
A_72_P741154	17.8467	up
A_72_P668821	17.7959	up	GPNMB
MIL_PIG_15995	17.7001	up	LOC100739084
A_72_P000781	17.6633	up	PLXNC1
MIL_PIG_16051	17.6505	up	LOC100739381
A_72_P505565	17.6395	up	RETN;RSTN
MIL_PIG_01199	17.6381	up	IKBKE
A_72_P716913	17.5989	up
A_72_P719588	17.5905	up	LOC767627;VPREB1
A_72_P035471	17.5378	up	KCNN4;KCa3.1
A_72_P033071	17.513	up	PILRA
A_72_P305449	17.4744	up
A_72_P430759	17.3599	up
A_72_P040901	17.3595	up
A_72_P165391	17.2279	up	AMBN
A_72_P445464	17.0858	up	TBXAS1;LOC100738801
MIL_PIG_01102	17.0492	up	OSCAR
MIL_PIG_01257	16.9559	up	TWIST2
A_72_P049666	16.9374	up
MIL_PIG_01258	16.9245	up	LOC100519934;CD24
A_72_P077451	16.8693	up	CD1.1;CD1A;PCD1A
A_72_P528599	16.7644	up	CD1.1;CD1A;PCD1A
MIL_PIG_00843	16.7	up	PLEK
MIL_PIG_10015	16.6966	up	NPM1
MIL_PIG_02424	16.6489	up	SLC45A3
MIL_PIG_10203	16.5759	up	HCK
MIL_PIG_01530	16.5195	up	GPR183
A_72_P321058	16.4428	up	AQP9
MIL_PIG_08711	16.4032	up	CAPG
A_72_P341588	16.3325	up	COL6A3
A_72_P084821	16.3125	up
A_72_P045946	16.2688	up	MAPK4
A_72_P189376	16.2515	up	LOC100154053
MIL_PIG_13193	16.2501	up	LOC100156358;S100A4
A_72_P440171	16.226	up	NOD1
A_72_P077896	16.1902	up	CECR1
A_72_P156066	16.1736	up
A_72_P755214	16.1293	up
A_72_P165276	16.117	up	IL1A;IL-1alpha
A_72_P143901	16.1016	up	LOC100156358;S100A4
A_72_P302939	16.0128	up	LOC767627
A_72_P505367	16.0027	up
MIL_PIG_00776	15.9755	up	C5AR2
A_72_P689842	15.96	up	HMOX1
A_72_P441878	15.9382	up	ASCL2
A_72_P300059	15.9365	up
MIL_PIG_10873	15.9358	up	LOC100622873
MIL_PIG_06341	15.9254	up	ATP8B4
A_72_P248252	15.9167	up	CD84
MIL_PIG_06112	15.8782	up	IGLV-7
MIL_PIG_14284	15.8667	up	SLC37A2
A_72_P356133	15.8587	up
MIL_PIG_08204	15.8224	up	LOC100624275;LOC100517285
A_72_P303264	15.7998	up	MMP9
A_72_P355598	15.793	up	LOC100627693
MIL_PIG_09513	15.791	up	LOC100523213
A_72_P528732	15.7315	up	CD1D;CD1.1;CD1;CD1A;PCD1A
A_72_P165051	15.7201	up	SPI1;PU.1
MIL_PIG_00187	15.6663	up	DUSP5
MIL_PIG_16232	15.6203	up	LOC100739048
MIL_PIG_03656	15.6152	up	CH242-307C4.2
A_72_P548051	15.6078	up	SLC7A7
MIL_PIG_09554	15.593	up	LOC100523405
A_72_P078091	15.5475	up	HMOX1;HSP32
MIL_PIG_12190	15.415	up	LOC100737165;LOC100737237
MIL_PIG_09088	15.3768	up	SLC6A3
A_72_P776097	15.3725	up
A_72_P157831	15.2975	up	FN1
A_72_P088736	15.2445	up	LTF;PLF
A_72_P589371	15.1401	up	GPR65;LOC100738055
A_72_P020336	15.1257	up
A_72_P585991	15.1202	up	SLC7A7
A_72_P152671	15.0002	up
A_72_P774246	14.9455	up	IGLV-9
MIL_PIG_13473	14.8793	up	PRRG4
A_72_P419074	14.879	up	TLR4;LOC100620561
A_72_P740649	14.8528	up
A_72_P724477	14.8388	up	FOLR1;FBP
A_72_P214732	14.8361	up
A_72_P077306	14.8291	up	SLC7A7
A_72_P709660	14.8216	up	SDSL
MIL_PIG_01739	14.8172	up	PADI4
A_72_P199107	14.8061	up
A_72_P363098	14.8011	up
MIL_PIG_02874	14.6374	up	LOC100511639;LOC100517657;LOC100512054
A_72_P098981	14.5372	up	SDC2
A_72_P442156	14.5097	up	BAALC
A_72_P145856	14.4831	up
A_72_P634624	14.4774	up	ATP8B4
A_72_P010551	14.3952	up
A_72_P088306	14.2891	up	CALCB;CRSP;CRSP-1;CRSP1
A_72_P399728	14.2659	up	CEBPA;C/EBP alpha
MIL_PIG_03113	14.2248	up	C6orf141
A_72_P340983	14.1809	up	FN1
MIL_PIG_00759	14.1669	up	LOC100515475
A_72_P070241	14.1054	up	LCP1;LC64P;LCP-1
MIL_PIG_01467	14.1011	up	PYCARD
A_72_P704643	14.0989	up	LOC100737120
A_72_P177481	14.0747	up	CCR2
A_72_P146491	14.0683	up	NCF1
A_72_P003256	14.0519	up	PF4;LOC100520680
A_72_P603513	14.0509	up	SLC7A7
A_72_P022721	14.0079	up	PLK3
A_72_P223692	14.0074	up	VDR;NR1I1
A_72_P599748	13.9677	up	CXCR4
A_72_P288559	13.9606	up	CD53
MIL_PIG_07256	13.9328	up	GAREML
A_72_P661857	13.9243	up	CXCR4
A_72_P388518	13.9137	up
A_72_P265602	13.8984	up
A_72_P518589	13.8957	up	UGT1A3;UGT1A1
MIL_PIG_06125	13.8177	up	MT-2B;MT2A
A_72_P551286	13.7931	up	SELL
A_72_P444799	13.7848	up	IL1A;IL-1alpha
MIL_PIG_08534	13.7568	up	TRIB3
A_72_P259687	13.7545	up	KCNK13
MIL_PIG_07641	13.7425	up	LOC100514951;LOC100739048
A_72_P008851	13.6519	up	ATP8B4
MIL_PIG_09538	13.649	up	ABHD12B
A_72_P241012	13.6468	up
A_72_P627111	13.6364	up	ALOX5AP;FLAP
A_72_P152696	13.6015	up	LOC396781
A_72_P170441	13.565	up
A_72_P344193	13.5487	up
A_72_P269049	13.5439	up	PLXNC1
A_72_P581292	13.506	up	SDC2
A_72_P539418	13.5037	up	SDC2
A_72_P716828	13.4736	up	LOC396781
A_72_P622079	13.473	up	HMOX1
A_72_P713468	13.4511	up	LOC100155773
A_72_P557500	13.4304	up	ALOX5AP;FLAP
MIL_PIG_03529	13.4254	up	IL18RAP
A_72_P144876	13.39	up
MIL_PIG_06116	13.3289	up	IGLV-8
MIL_PIG_03530	13.2742	up	IL18RAP
A_72_P125896	13.1934	up	PLXNC1
A_72_P117421	13.1261	up
MIL_PIG_09891	13.1055	up	LOC100524810
A_72_P216342	13.0949	up	MAFB
A_72_P088501	13.0856	up	CXCR4
A_72_P767881	13.0742	up
A_72_P164781	13.0476	up	C5AR1;C5R1
A_72_P692616	12.9998	up	SDC2
A_72_P165741	12.9863	up	SELL
A_72_P547391	12.9836	up	TLR4
A_72_P220112	12.9679	up	OSBPL6
A_72_P667921	12.9667	up	RBP4
A_72_P296524	12.9648	up	BCAT1
A_72_P332948	12.9085	up
A_72_P035711	12.8905	up	MYBPH
A_72_P153186	12.8881	up	ALOX5AP;FLAP
MIL_PIG_02087	12.8834	up	LOC100622160
A_72_P166166	12.8709	up
A_72_P706467	12.8453	up
A_72_P649221	12.8076	up
A_72_P122576	12.8045	up
A_72_P531876	12.7995	up	BCAT1
A_72_P161321	12.7813	up	NT5DC1
A_72_P710858	12.779	up	FOLR1;FBP
MIL_PIG_10348	12.7714	up	TM4SF19
A_72_P710376	12.7667	up	LOC396781
A_72_P585446	12.7273	up	LCP1;LC64P;LCP-1
MIL_PIG_06870	12.647	up	LOC100511639
MIL_PIG_08757	12.6443	up	VAV1
A_72_P367438	12.6348	up	SOCS3
A_72_P250452	12.6068	up	SESN2
A_72_P723273	12.5832	up	SDSL
A_72_P410548	12.5813	up
A_72_P329338	12.5067	up
A_72_P036461	12.5016	up
A_72_P198807	12.4978	up	BAALC
A_72_P715165	12.4776	up	LOC396781
A_72_P789166	12.434	up
A_72_P710344	12.4313	up	LOC396781
A_72_P732133	12.3788	up	NT5DC1
A_72_P710171	12.3678	up	LOC396781
MIL_PIG_12629	12.341	up	MARCH1
A_72_P003666	12.3271	up	BTK;LOC100517988
A_72_P317698	12.3239	up	MFSD2A
MIL_PIG_14800	12.3184	up	LOC100622494
A_72_P710175	12.2863	up	LOC396781
A_72_P165431	12.2692	up	TLR4
A_72_P210682	12.2674	up	CXCL14;BRAK
A_72_P165761	12.2323	up	BNP;BNP1;NPPB
A_72_P710246	12.2201	up	LOC396781
A_72_P558694	12.2146	up	SCD
MIL_PIG_01862	12.2084	up	ABRACL
A_72_P554501	12.2013	up	ATP8B4
A_72_P755264	12.1797	up
A_72_P006471	12.1671	up
A_72_P165626	12.1263	up	BMP7
A_72_P449915	12.1162	up	MAFB
A_72_P153611	12.1059	up	CRELD2
A_72_P413538	12.1051	up	RGS1
A_72_P606558	12.077	up	DOK2;LOC100513684
A_72_P745956	12.0759	up	LOC396781
MIL_PIG_10833	12.0419	up	LOC100622710
A_72_P444577	12.0059	up	TLR4
A_72_P747409	12.0006	up
MIL_PIG_01733	11.9754	up	FAM71A
A_72_P247982	11.965	up
A_72_P369878	11.9641	up
A_72_P710258	11.9453	up	LOC396781
MIL_PIG_07875	11.9417	up	GMFG
A_72_P710424	11.9404	up	LOC396781
A_72_P650098	11.9303	up	TYROBP
A_72_P021321	11.9303	up	TYROBP
MIL_PIG_00327	11.8749	up	MSR1
MIL_PIG_05257	11.8263	up	LOC100153113;LOC100155089
A_72_P344708	11.817	up
A_72_P709130	11.8117	up	TGM1
MIL_PIG_03935	11.8096	up	CALCB;CRSP;CRSP-1;CRSP1
A_72_P223647	11.7764	up	TLR8
MIL_PIG_00214	11.7657	up	GPR82
A_72_P331063	11.7442	up
A_72_P368263	11.7428	up	LOC100156489
A_72_P178526	11.7252	up
A_72_P710390	11.7112	up	LOC396781
A_72_P305754	11.7022	up	C5AR1;C5R1
A_72_P661778	11.6509	up	LY96
A_72_P566249	11.6503	up	ANPEP;PEPN;APN
A_72_P004841	11.6389	up	ICAM3;ICAM-3
A_72_P223507	11.6371	up	FOLR1
A_72_P473278	11.6101	up	TG
A_72_P444572	11.6086	up	LOC100620561;TLR4
A_72_P442325	11.5757	up	EVI2A
A_72_P708684	11.5454	up	UGT1A6;UGT1A3;UGT1A1
MIL_PIG_06559	11.482	up	NFE2
A_72_P667411	11.4611	up	IFI30;GILT
A_72_P190106	11.4129	up
MIL_PIG_12048	11.3938	up	LRRC73
MIL_PIG_09892	11.3929	up	SCNN1D
MIL_PIG_00449	11.3315	up	CHRNA9;LOC100512846
MIL_PIG_09691	11.3076	up	RPS6KA1
MIL_PIG_02532	11.2538	up	LAT2
A_72_P488771	11.2523	up	DERL3
A_72_P197137	11.2513	up	NAGS
A_72_P151731	11.2426	up	LRRC59
A_72_P476796	11.2237	up	FAM83B
A_72_P040641	11.1892	up
A_72_P774236	11.1845	up	LOC100155773
MIL_PIG_07735	11.1832	up	LOC100515383
A_72_P544377	11.1707	up
A_72_P055706	11.1668	up
A_72_P312963	11.16	up	PNP;NP
MIL_PIG_03402	11.1337	up	SLAMF9
A_72_P402933	11.0816	up	IFI30
A_72_P622669	11.0703	up	LOC396866
A_72_P124126	11.067	up
A_72_P302799	11.0581	up	AREG
A_72_P786223	11.0401	up	LOC100049651
MIL_PIG_06791	11.0396	up	HSH2D
A_72_P104491	11.025	up
MIL_PIG_01022	10.9917	up	ZCCHC12
A_72_P077156	10.9295	up
A_72_P414323	10.9142	up	CSTB
MIL_PIG_15397	10.9027	up	LOC100627693
A_72_P010171	10.8687	up
MIL_PIG_03268	10.8578	up	FAM184A
MIL_PIG_03142	10.8572	up	PNP;NP
A_72_P088571	10.8561	up	FOLR1;FBP
MIL_PIG_05054	10.8382	up	CECR1
A_72_P079881	10.8377	up	SERPINB10
A_72_P023916	10.8233	up	SLC38A5
A_72_P453514	10.8198	up	POLR3H
A_72_P610194	10.8068	up	ALDH2
A_72_P009196	10.8011	up
A_72_P210647	10.7924	up
MIL_PIG_11429	10.7828	up	LOC100522571;LOC100625447;CD68
A_72_P364963	10.7731	up	CD48
A_72_P487503	10.7599	up	DOK2;LOC100513684
A_72_P711963	10.752	up
MIL_PIG_13045	10.7454	up	RUNX1;LOC100623508
A_72_P277344	10.7247	up
MIL_PIG_04842	10.7133	up
A_72_P303144	10.704	up	CDS1
A_72_P635130	10.6699	up	ALDH2
A_72_P217642	10.6409	up	ALDH2
A_72_P250502	10.6289	up
A_72_P233602	10.5834	up	ACAT2
A_72_P077986	10.5799	up	NOD2
MIL_PIG_06070	10.5622	up	IGLV-3
MIL_PIG_16233	10.5494	up	LOC100739671
A_72_P060066	10.5474	up
MIL_PIG_05813	10.521	up	BCAT1
MIL_PIG_01525	10.5185	up	LOC100522571;CD68
A_72_P440056	10.5173	up	SELE
A_72_P085871	10.5154	up
MIL_PIG_02301	10.4888	up	HNMT
MIL_PIG_06648	10.4792	up	PHLDA2
A_72_P032606	10.4344	up	SERPINB10
A_72_P582312	10.4323	up	ALDH2
A_72_P341698	10.4192	up
A_72_P591329	10.4157	up	SERPINB10
A_72_P194637	10.3886	up	NT5DC1
A_72_P736382	10.364	up	IGHA
A_72_P372738	10.3617	up	SELL
MIL_PIG_14390	10.325	up	VMP1;ssc-mir-21
A_72_P474454	10.2242	up	CD84
MIL_PIG_09708	10.2165	up	SORL1
A_72_P473408	10.1984	up	DSCC1
A_72_P612602	10.189	up	KLF5
A_72_P475913	10.1881	up	WDR63
MIL_PIG_07031	10.1874	up	EXO1
A_72_P441434	10.1835	up	TGFA
A_72_P334233	10.1679	up	WDR63
A_72_P250587	10.1572	up
A_72_P177411	10.098	up	ANPEP;PEPN
MIL_PIG_02259	10.0886	up	LOC100624161;G0S2
A_72_P588561	10.0829	up	ALDH2
A_72_P623783	10.0726	up	ALDH2
A_72_P146431	10.0582	up	CCRL2
A_72_P006596	10.0568	up	GNG12
A_72_P183646	10.0503	up
A_72_P180746	10.0182	up
A_72_P061636	10.0157	up
A_72_P104151	9.9988	up	LOC100625571;IL1RAP
A_72_P172126	9.98398	up	LOC100626276
A_72_P002941	9.9482	up
MIL_PIG_09197	9.94269	up	TP53I3
A_72_P427064	9.94221	up	ESM1;LOC100739671
A_72_P247257	9.93291	up	KIAA1211L
MIL_PIG_00599	9.91999	up	CD300C
A_72_P339363	9.91249	up	BCL2A1
A_72_P343913	9.91033	up
A_72_P488589	9.90666	up	OSM
MIL_PIG_01796	9.90578	up	LOC100525227
A_72_P413903	9.90263	up
MIL_PIG_03655	9.89915	up	SYK;CH242-307C4.2
A_72_P586756	9.86806	up	SCD
A_72_P166746	9.86038	up	STXBP2
MIL_PIG_08324	9.82515	up	ST14
MIL_PIG_04612	9.81671	up
A_72_P083066	9.81191	up
A_72_P132556	9.81171	up
MIL_PIG_01025	9.79943	up	MYO1F
A_72_P635016	9.78964	up	ALDH2
A_72_P441349	9.70543	up	BCL2A1
A_72_P493734	9.68922	up	PAQR5
A_72_P228377	9.68769	up	ALDH2
A_72_P317723	9.68009	up	TIAM1
A_72_P632095	9.6767	up	ANPEP;PEPN;APN
MIL_PIG_02265	9.63824	up	FXYD5
MIL_PIG_08864	9.63743	up	SKAP2;LOC100625903
A_72_P071106	9.62968	up	MPEG1
A_72_P025576	9.62834	up	NPL
A_72_P319533	9.62554	up
A_72_P602113	9.61868	up	ALDH2
A_72_P226927	9.59669	up
MIL_PIG_08912	9.59139	up	TNN
A_72_P609994	9.58982	up	CTSH
MIL_PIG_01753	9.58982	up	EVI2B
A_72_P072261	9.5893	up
A_72_P706197	9.58864	up
MIL_PIG_00375	9.58407	up	TBC1D2
A_72_P314133	9.57416	up	LOC100521241
A_72_P320963	9.55278	up
MIL_PIG_11669	9.53849	up	SH3BP2
A_72_P033416	9.5297	up	TSKU
MIL_PIG_03384	9.52272	up	SHAS2;Has2;CU302381.1
MIL_PIG_11358	9.52266	up	EMP3
A_72_P169661	9.51176	up
A_72_P042131	9.51089	up	SH3BP2
MIL_PIG_13502	9.49273	up	LOC100513921
MIL_PIG_07291	9.48796	up	CHRNA9
A_72_P513517	9.48156	up
MIL_PIG_10905	9.4537	up	RP2
A_72_P233677	9.44737	up
A_72_P357928	9.43673	up	FGR
MIL_PIG_01605	9.42637	up	JUNB
A_72_P035971	9.42351	up	CTSH
MIL_PIG_02189	9.39392	up	SEMA7A
A_72_P278794	9.38062	up
A_72_P067736	9.3657	up	AP2M1
A_72_P185956	9.36272	up	SOCS3
A_72_P578058	9.35443	up	SCD
A_72_P232627	9.35187	up	SYK
MIL_PIG_07441	9.34208	up	SLC25A22
A_72_P178991	9.32508	up	SOAT1
A_72_P152356	9.31829	up	VNN3
MIL_PIG_12650	9.30757	up	ENO1
A_72_P186731	9.30467	up
A_72_P444216	9.28817	up	HCLS1
A_72_P495634	9.28721	up	PRRX2
MIL_PIG_01811	9.27185	up	PVR
A_72_P358108	9.26091	up
A_72_P442750	9.25838	up	TLR2
A_72_P123546	9.23308	up
MIL_PIG_00779	9.21681	up	GALNT3
A_72_P040756	9.21013	up	THBS1
A_72_P582991	9.18195	up	SCD
MIL_PIG_01807	9.1779	up	FERMT3
A_72_P169176	9.16609	up	LOC100627693
A_72_P329198	9.13864	up	TRIM36
A_72_P352143	9.13313	up
A_72_P065056	9.13221	up
A_72_P379543	9.11686	up
A_72_P572539	9.08808	up	IL2RG
MIL_PIG_11159	9.08398	up	GPRC5A
MIL_PIG_02209	9.08006	up	CR2
A_72_P162271	9.07969	up	LOC100516350
A_72_P077401	9.0501	up	NPL
A_72_P428209	9.0326	up
A_72_P543278	9.01542	up	LOC100152184;PLEKHO1
MIL_PIG_07169	9.00924	up	LOC100512873;SLPI
A_72_P121241	9.00328	up
A_72_P624042	8.98014	up	THBS1
MIL_PIG_07144	8.97193	up	FKBP11;LOC100512782
A_72_P475146	8.97156	up	LOC100152184;PLEKHO1
A_72_P153976	8.95455	up	C2H19orf38;C19orf38
A_72_P100691	8.94805	up	RGS10
A_72_P609999	8.94743	up	LY96
A_72_P088266	8.9342	up	CRSP-2;CRSP2
A_72_P584851	8.92673	up	LY96;MD-2
MIL_PIG_12308	8.92636	up	LOC100519176;LOC100737595
A_72_P102361	8.91598	up	PIGE-108A11.3;LOC100623347;PigE-108A11.3
A_72_P088586	8.91229	up	SCD
MIL_PIG_07328	8.89816	up	ZDHHC18
MIL_PIG_14157	8.89393	up	LOC100521937
A_72_P077471	8.88868	up	FCER1G
MIL_PIG_01167	8.87631	up	CPT1C
MIL_PIG_01338	8.86342	up	LOC100520746
A_72_P130551	8.86197	up
A_72_P073101	8.82826	up	PLAU;uPA
A_72_P030046	8.82788	up	ATP8B4
MIL_PIG_10231	8.82718	up	NT5C
A_72_P413793	8.82135	up	ITGA2;VLA-2
A_72_P011191	8.80468	up	GLIPR1
MIL_PIG_12018	8.7849	up	LOC100628221;CPM
A_72_P278154	8.77742	up
A_72_P146411	8.76935	up	CXCL2;GRO2;GROB;MIP2;MIP2A;SCYB2
A_72_P001991	8.7472	up
A_72_P208827	8.73789	up	RAP2A
MIL_PIG_08184	8.73337	up	TFEC
MIL_PIG_11890	8.73077	up	TMEM154
A_72_P275039	8.72259	up	LOC100737204
MIL_PIG_05412	8.71168	up
MIL_PIG_02557	8.70887	up	MS4A7
A_72_P117871	8.69973	up
MIL_PIG_12891	8.69606	up	LOC100739707;SIRPB1
A_72_P032536	8.67823	up	TNFAIP6
MIL_PIG_06513	8.67459	up	GPR64
A_72_P418454	8.67287	up
A_72_P421249	8.66076	up
A_72_P431594	8.65786	up
A_72_P096846	8.65083	up
A_72_P493512	8.64915	up	SERPINB10
A_72_P371268	8.63582	up	NME1
A_72_P267866	8.63019	up
A_72_P538218	8.61996	up	NOD2
A_72_P545262	8.60601	up	GPNMB
A_72_P342088	8.59525	up
A_72_P088596	8.59256	up	PLIN2;ADFP;ADRP
A_72_P140756	8.59067	up	WDFY4;WDFY3
MIL_PIG_06657	8.58792	up	LOC100415928
A_72_P075951	8.57867	up	TRIM36
MIL_PIG_13733	8.56705	up	MPEG1
A_72_P303129	8.55027	up	IL2RG
MIL_PIG_07252	8.54858	up	LOC100513263;CLCF1
A_72_P035581	8.53711	up	CYBA;P22-PHOX;p22phox
A_72_P422729	8.52139	up
MIL_PIG_08132	8.50236	up	GYLTL1B
A_72_P309268	8.49342	up
A_72_P010246	8.47965	up	PLAU;uPA
A_72_P193532	8.47418	up
A_72_P223582	8.46954	up	HCRTR1
A_72_P232502	8.46607	up	C6;LOC100737864
MIL_PIG_04020	8.45516	up	TSKU
A_72_P190421	8.44362	up
A_72_P441549	8.43619	up	RAP2A
A_72_P789559	8.41986	up
A_72_P315838	8.41934	up
A_72_P557580	8.41464	up	MYC
A_72_P441264	8.40913	up	FGF21
A_72_P329803	8.40406	up
A_72_P763206	8.39424	up
A_72_P165831	8.3924	up	MYC
A_72_P088056	8.3917	up	LY96;MD-2
A_72_P181741	8.38292	up
A_72_P600413	8.38174	up	SCD
MIL_PIG_01305	8.37478	up	PARVG
MIL_PIG_09924	8.33025	up	FKBP11
A_72_P732383	8.32849	up	CXCL2
MIL_PIG_14920	8.31766	up	LOC100513921;LOC100623688
A_72_P276834	8.31299	up
A_72_P101821	8.30831	up	HCLS1
A_72_P302714	8.29619	up	PCD1B
A_72_P113701	8.29252	up
A_72_P285439	8.29198	up
MIL_PIG_08092	8.28846	up	WNT2
A_72_P130881	8.25275	up
MIL_PIG_02132	8.24292	up	DUSP2
A_72_P188446	8.22859	up
MIL_PIG_16135	8.20917	up	CD180;LOC100739765;LY64;RP105
MIL_PIG_00027	8.20733	up	NCF4
A_72_P156256	8.20573	up
A_72_P647153	8.19962	up	SCD
A_72_P262542	8.18375	up	FLVCR2
A_72_P432739	8.17872	up	CORO1A
A_72_P443215	8.17426	up	NPL
A_72_P705354	8.17302	up	LOC100523736;LOC100620342
A_72_P321128	8.16942	up
A_72_P330283	8.16782	up	THBS1
A_72_P674582	8.15836	up	IL7R;CD127
A_72_P186906	8.1303	up	SYK
A_72_P201902	8.12922	up	LOC100525732;LPXN
MIL_PIG_01251	8.1184	up	S100Z
A_72_P564094	8.11382	up	SCD
MIL_PIG_01766	8.11362	up	FKBP11
A_72_P012776	8.11117	up	SLC41A2
A_72_P396168	8.0808	up
A_72_P473049	8.07918	up	TNFAIP6
A_72_P195417	8.07797	up
MIL_PIG_01232	8.07402	up	SDC1
MIL_PIG_13663	8.06547	up	TMEM233
A_72_P071761	8.05148	up	DNAJC3;P58IPK
A_72_P223872	8.04681	up	STEAP1;STEAP
A_72_P443413	8.04392	up	TNFRSF11B;LOC100738370;CU633166.1
A_72_P015686	8.04353	up	HSP70.2
A_72_P273124	8.0227	up
A_72_P489003	8.01784	up	ERO1LB
A_72_P706346	8.0115	up	TIAM1
MIL_PIG_10841	8.00293	up	LOC100520746;LOC100622731
MIL_PIG_06364	7.98447	up	LOC100153113;LOC100155089
A_72_P061676	7.98309	up
A_72_P626641	7.9655	up	UCHL1;UCH-L1
MIL_PIG_08153	7.94806	up	LOC100517092
A_72_P000881	7.94668	up
A_72_P592239	7.93739	up	MYC
A_72_P036291	7.93105	up	F2
A_72_P293099	7.91229	up
A_72_P515616	7.91153	up	SGK2
A_72_P119421	7.90824	up	SPIDR
A_72_P165546	7.9037	up	RGS16
A_72_P394883	7.90352	up	AIF1
A_72_P036721	7.90158	up
A_72_P071141	7.8968	up	MERTK
A_72_P392163	7.89652	up
A_72_P361668	7.89561	up
A_72_P043566	7.88979	up	MAP7D2
A_72_P496351	7.88954	up	AIF1
A_72_P441579	7.8893	up	EDNRB;ETB
A_72_P066741	7.86595	up	GIMAP4
MIL_PIG_06272	7.8568	up	DOCK8
A_72_P284174	7.85667	up
A_72_P240912	7.84718	up
MIL_PIG_00194	7.84018	up	RPP25
A_72_P146616	7.8293	up	ITGB2;CD18
A_72_P314733	7.80624	up	LOC100627693
MIL_PIG_00508	7.80603	up	TMEM104
A_72_P024116	7.80295	up	TKT
MIL_PIG_02782	7.78928	up	NTS
MIL_PIG_10244	7.7855	up	PARVG;LOC100620082
A_72_P220747	7.78514	up
A_72_P033846	7.78006	up
A_72_P164806	7.76531	up
A_72_P282499	7.75482	up
A_72_P374493	7.74795	up
A_72_P352088	7.7386	up	NEK6
A_72_P636138	7.72416	up	OSBPL6
A_72_P554116	7.71893	up	SPIDR
MIL_PIG_09663	7.7097	up	PRR5L
A_72_P065586	7.69899	up	MCM4
A_72_P698822	7.69391	up	FLVCR2
MIL_PIG_03778	7.69273	up
A_72_P496491	7.68723	up	THBS1
A_72_P104331	7.67109	up	OTUB2
A_72_P099676	7.66065	up	LOC100511343
MIL_PIG_08973	7.65835	up	LOC100520836
MIL_PIG_11575	7.65324	up	MCM10
A_72_P502579	7.65088	up	ARHGAP30
A_72_P162251	7.65061	up	XRCC2
A_72_P344038	7.64804	up	CEBPA;C/EBP alpha
A_72_P443940	7.64055	up	CD44
MIL_PIG_13008	7.63439	up	YBX2;LOC100739452
A_72_P054216	7.6322	up
A_72_P304849	7.63054	up
MIL_PIG_00447	7.62965	up	NUCB2
A_72_P659200	7.62444	up	LCP1;LC64P;LCP-1
A_72_P178011	7.60539	up	TNFSF13B;BAFF
A_72_P475537	7.60049	up
A_72_P392248	7.58464	up	PCD1E;CD1E
A_72_P035596	7.5826	up	SELE
A_72_P077501	7.57895	up	TNFRSF8
A_72_P172381	7.57825	up	CYTH4
A_72_P312113	7.57822	up
A_72_P064116	7.57531	up
MIL_PIG_16054	7.57122	up	LOC100739399
A_72_P027246	7.56982	up
MIL_PIG_06398	7.56949	up	LOC100155494
A_72_P492159	7.56716	up	FRK
A_72_P038561	7.56479	up	GIMAP8
A_72_P045646	7.56435	up	SRSF12
A_72_P003746	7.56105	up	UHRF1
MIL_PIG_14424	7.55602	up	PTPRJ
A_72_P349833	7.55273	up
MIL_PIG_10648	7.54555	up	LOC100621897;LOC100517438;STK17A
A_72_P443864	7.53281	up	GCS;GSC
A_72_P433334	7.52209	up
A_72_P595824	7.51474	up	LGMN
MIL_PIG_14134	7.50606	up	LOC100521749
A_72_P037161	7.49573	up	DOK2
A_72_P088906	7.4942	up
MIL_PIG_06080	7.49235	up	LOC100739851;IGKV-7
A_72_P282694	7.48416	up	LOC100524587
A_72_P078786	7.47418	up
A_72_P088326	7.46297	up	CAPN3;P94
MIL_PIG_11388	7.45228	up	IGJ
A_72_P019961	7.44768	up	FLVCR2
A_72_P441279	7.44359	up	HPSE
A_72_P475530	7.44355	up	LOC100621421
A_72_P085666	7.44232	up
A_72_P107161	7.44101	up	GMPPB
A_72_P151886	7.44042	up
A_72_P071216	7.43105	up	LGMN
MIL_PIG_14479	7.42885	up	TIMELESS
A_72_P486034	7.42486	up	LOC100624417
A_72_P236917	7.42008	up
A_72_P358133	7.41957	up
A_72_P494079	7.41611	up	SLC38A6
A_72_P177501	7.40397	up	TKT
A_72_P217607	7.39725	up	CDCA7
A_72_P278144	7.37574	up	LOC100155138;LOC100510930;TUBA3D
A_72_P088231	7.37566	up	UCHL1;UCH-L1
A_72_P055841	7.36179	up	MCM3
A_72_P297624	7.36121	up	NFE2L3
A_72_P178221	7.35587	up
A_72_P550976	7.35574	up	CDCA7
A_72_P413508	7.35524	up	MMP1;Mmp1a
A_72_P452775	7.34842	up	LCP1;LC64P;LCP-1
MIL_PIG_15382	7.345	up	LOC100627525
MIL_PIG_07226	7.33068	up	SLC15A3
A_72_P184931	7.32936	up	FCRLA
MIL_PIG_01337	7.32416	up	EFHD2
A_72_P226322	7.32046	up
MIL_PIG_12034	7.31951	up	RFWD3
A_72_P169431	7.30179	up
A_72_P422764	7.28688	up
A_72_P444127	7.2836	up	GMPPB
A_72_P223267	7.28288	up	CIDE-B
A_72_P259207	7.2713	up	LOC100515961
A_72_P088406	7.25813	up	AWN
A_72_P232472	7.2503	up	CD180;LY64;RP105
MIL_PIG_12329	7.24858	up	LOC100737669;INTU
MIL_PIG_08606	7.24791	up	SPHK1
MIL_PIG_10951	7.23584	up	CCDC109B
A_72_P311883	7.23044	up
MIL_PIG_08896	7.22813	up	NIPAL1
A_72_P443689	7.22127	up	LOC100522150;LST1
A_72_P121761	7.18393	up
MIL_PIG_09262	7.16117	up	CDC6
A_72_P126431	7.15815	up
MIL_PIG_13247	7.14689	up	RASGEF1B
A_72_P080421	7.1347	up
A_72_P172596	7.13283	up
A_72_P661012	7.12698	up	SAT1
A_72_P336173	7.11784	up	ITGA2;VLA-2
MIL_PIG_14251	7.11638	up	LOC100523034
A_72_P165746	7.11405	up	PHI-1;PPP1R14B;pPHI-1
A_72_P370683|A_72_P492861	7.09165	up	C1H15orf48;C15orf48
A_72_P633464	7.0874	up	LGMN
A_72_P509612	7.08563	up	LOC100520265
MIL_PIG_11966	7.07408	up	IGSF6
A_72_P019911	7.05887	up
MIL_PIG_01812	7.04279	up	TMEM156
MIL_PIG_09480	7.04213	up	NLRP12
A_72_P043666	7.03617	up
A_72_P296874	7.03501	up	DSCC1
A_72_P656100	7.0338	up	CD163
A_72_P177981	7.03131	up	CD163
A_72_P747636	7.03089	up	RPS23
A_72_P674666	7.02904	up	TNFSF13B
A_72_P548536	7.02834	up	DIRAS3
MIL_PIG_08522	7.01463	up	LOC100518740;INTU
A_72_P123436	7.01025	up
A_72_P189121	7.00671	up
A_72_P407378	7.0027	up	SMPDL3A;LOC100736941
MIL_PIG_10972	6.99923	up	LOC100623303
MIL_PIG_02093	6.99852	up	LOC100622233
A_72_P166261	6.99054	up	OTUB2
MIL_PIG_14918	6.97885	up	LOC100623657
A_72_P404788	6.97818	up	MTAP
A_72_P114076	6.97719	up	C2H19orf38;C19orf38
A_72_P044141	6.96916	up
A_72_P150791	6.96553	up	ODC;ODC1
A_72_P713975	6.96378	up
MIL_PIG_00126	6.94449	up	LOC100155367
A_72_P607328	6.94317	up	PCK2;PEPCK
A_72_P595314	6.94	up	LOC100152534
A_72_P624895	6.93662	up	CD163
A_72_P684439	6.93431	up	CAPN3;P94
A_72_P371108	6.9327	up	SOAT1
A_72_P523868	6.92924	up	C1H15orf48;C15orf48
MIL_PIG_11160	6.92638	up	LAPTM5
A_72_P473566	6.91584	up	CTHRC1
A_72_P539768	6.91491	up	CD86
A_72_P567454	6.91486	up	SDC2
A_72_P409313	6.91107	up
MIL_PIG_07949	6.90737	up	SIGLEC5;SIGLEC14
A_72_P372543	6.9026	up	CXCL13
A_72_P765214	6.90046	up	LOC100153090
A_72_P023416	6.89998	up	AQP9
A_72_P643696	6.89901	up	EIF4A1
A_72_P068666	6.89654	up
A_72_P070576	6.88849	up
A_72_P584277	6.88775	up	SAT1;SAT
MIL_PIG_12317	6.88518	up	LOC100737618
A_72_P072101	6.88203	up	LOC100152671;NCKAP1L
MIL_PIG_12893	6.88099	up	LOC100739711
A_72_P743446	6.87831	up	LOC100153090
MIL_PIG_09161	6.87495	up	POLE2
A_72_P053371	6.85981	up
A_72_P489965	6.85963	up	PIK3AP1
A_72_P506360	6.85143	up	LOC100152184;PLEKHO1
A_72_P725263	6.8483	up	LOC100153090
A_72_P393958	6.84768	up
A_72_P399493	6.84325	up	CEBPB;LOC100739855
A_72_P350203	6.84007	up	PIK3AP1
A_72_P443533	6.83904	up	KCNA3
A_72_P305874	6.83279	up	EGR1
A_72_P077626	6.82853	up	SAT1;SAT
A_72_P065816	6.81969	up
A_72_P736553	6.8189	up	CTSS
MIL_PIG_01150	6.81591	up	MCM2;MCM7
A_72_P569649	6.81452	up	SDC2
A_72_P572164	6.80958	up	SDC2
MIL_PIG_02597	6.80423	up	YBX2;LOC100736899
A_72_P057086	6.80352	up
A_72_P393768	6.79886	up
A_72_P352408	6.78917	up	IRF5;IRF5_TV1
MIL_PIG_14113	6.78516	up	CARHSP1
A_72_P534937	6.78476	up	NDRG1
A_72_P416982	6.78292	up	HSPA5;BIP;GRP78
A_72_P565577	6.78209	up	SAT1
A_72_P086171	6.77754	up	LDHA;LDH-A;LDH-M
A_72_P436974	6.77654	up	AZU1
A_72_P412198	6.77282	up
A_72_P136026	6.76737	up
A_72_P304164	6.76699	up
A_72_P461493	6.7657	up	LOC100627844
A_72_P370918	6.76462	up	SPIB
A_72_P375698	6.75856	up	THBD
A_72_P724978	6.74946	up	LOC100153090
A_72_P705469	6.74896	up	CTHRC1
MIL_PIG_03931	6.74829	up	C2H11orf91;C11orf91
MIL_PIG_12842	6.74394	up	LOC100739556
A_72_P053186	6.74045	up	ACP5;TR-AP;TRAP;UF
A_72_P293859	6.73559	up	ICAM3;ICAM-3
MIL_PIG_00498	6.7282	up	LMNB1
A_72_P442831	6.70779	up	AWN
A_72_P608327	6.70664	up	LGMN
A_72_P007031	6.70352	up
A_72_P298504	6.70332	up
MIL_PIG_12282	6.69392	up	PRSS56
A_72_P689751	6.69319	up	GPX1
A_72_P319213	6.68997	up
A_72_P586661	6.68706	up	SCD
MIL_PIG_12035	6.67662	up	LYPD3
A_72_P444306	6.66756	up	LOC100152327;IGLV-10
MIL_PIG_06490	6.6659	up	ZC3H12D
MIL_PIG_05984	6.66432	up	LOC100624693;LOC100625479;LOC100739422
A_72_P626398	6.65834	up	LGMN
A_72_P564112	6.65507	up	GPX1
A_72_P098916	6.65024	up	CD9;LOC100623380
MIL_PIG_00468	6.64942	up	MMS22L
A_72_P372353	6.64825	up
A_72_P539958	6.64679	up	DNAJC3;P58IPK
A_72_P733958	6.64182	up	LOC100152714
A_72_P010081	6.63574	up	KLF5;LOC100738982;CKLF;IKLF
MIL_PIG_01946	6.63521	up	C3H16orf54;LOC100620459;C16orf54
A_72_P132611	6.63275	up
A_72_P112626	6.62859	up
A_72_P368448	6.6278	up	CFP
A_72_P363698	6.62671	up	PIK3AP1
A_72_P026546	6.6191	up	CD44
A_72_P060086	6.61655	up	UGT1A10;UGT1A3
A_72_P002976	6.61461	up	NLRP3
A_72_P741489	6.61351	up	LOC100153090
A_72_P475373	6.60806	up	TTF2;LOC100623372
MIL_PIG_04149	6.60548	up	NOD1
A_72_P080321	6.59221	up
A_72_P006496	6.5881	up	CGA
A_72_P001051|A_72_P509495	6.58198	up	FCRLA
A_72_P600768	6.57889	up	SAT1
MIL_PIG_08189	6.57504	up	B4GALT6
MIL_PIG_01384	6.5629	up	LOC100521296;EAF2
A_72_P114096	6.56089	up
MIL_PIG_09172	6.5592	up	LOC100521696
MIL_PIG_01741	6.55546	up	TBATA
A_72_P201762	6.55448	up
A_72_P088441	6.55438	up	GPX1
A_72_P364438	6.5493	up
A_72_P158526	6.54698	up
MIL_PIG_06683	6.54102	up	BTC
A_72_P112576	6.53719	up
MIL_PIG_09941	6.5277	up	FAM111A
A_72_P263417	6.52263	up
A_72_P738174	6.51982	up	LOC100153090
MIL_PIG_01655	6.50882	up	NCS1
A_72_P423459	6.50561	up
MIL_PIG_08504	6.50323	up	IL33
A_72_P554722	6.4995	up	ANXA2
A_72_P624252	6.49855	up	LGMN
A_72_P570709	6.49824	up	ANXA2
A_72_P213732	6.49638	up	DOCK2
A_72_P196642	6.48482	up	LOC100515138
A_72_P299914	6.47595	up	LOC100738421;B2R;Bdkrb2;BDKRB2
MIL_PIG_07598	6.4733	up	ACOT7
MIL_PIG_10011	6.46651	up	CTPS1
A_72_P603463	6.46607	up	LGMN
A_72_P223652	6.46344	up	FHL3;LOC100512841
MIL_PIG_13828	6.46277	up	SLC20A1
MIL_PIG_07838	6.46129	up	LOC100515852
A_72_P675820	6.45556	up	SIX1
A_72_P082356	6.45532	up
A_72_P167056	6.45437	up
A_72_P761035	6.44689	up	LOC100153090
A_72_P412888	6.44563	up	CEBPA;C/EBP alpha
A_72_P473661	6.44184	up	SDC2
A_72_P543892	6.44044	up	LOC100154749;LGMN
A_72_P474962	6.43808	up	LOC100626168;S100A5
A_72_P633056	6.43204	up	SAT1
MIL_PIG_02490	6.42558	up	RPL22L1;LOC100627058
A_72_P050126	6.41751	up	EHF
MIL_PIG_03574	6.41176	up	RBM47
MIL_PIG_00271	6.39551	up	MRTO4
MIL_PIG_11240	6.39437	up	LAMP3
MIL_PIG_08477	6.39186	up	GNA15
A_72_P655960	6.39063	up	GPX1
MIL_PIG_07331	6.38931	up	CHAF1B
A_72_P208097	6.37792	up	DARC;FY
A_72_P295139	6.3728	up
A_72_P618865	6.37099	up	LOC100157232
A_72_P382663	6.37015	up
A_72_P169036	6.3679	up	LOC100516635
A_72_P373148	6.36477	up
A_72_P117401	6.36395	up
A_72_P223767	6.36274	up	APOE
A_72_P204497	6.36258	up
MIL_PIG_04560	6.36218	up	RDH10
MIL_PIG_14252	6.36147	up	LOC100523056
A_72_P177456	6.34922	up	ANXA2
A_72_P032136	6.34871	up
A_72_P684140	6.34817	up	GPX1
A_72_P097031	6.34444	up
A_72_P085821	6.34028	up	MCOLN3
A_72_P476163	6.33606	up	CD83
MIL_PIG_00319	6.33201	up	LOC100511616;NEK6
A_72_P231902	6.32562	up	CD9;LOC100623380
A_72_P668823	6.32556	up	THBS1
MIL_PIG_07478	6.32536	up	LOC100514231
A_72_P680957	6.3198	up	LGMN
A_72_P119126	6.31521	up
A_72_P269239	6.31299	up	LOC100519876
A_72_P410983	6.3088	up
MIL_PIG_14889	6.30256	up	GPR88
A_72_P041606	6.29672	up	S100A11;LOC100620367
A_72_P014411	6.28921	up
A_72_P276789	6.2737	up	FFAR2
A_72_P626872	6.2716	up	LGMN
A_72_P117096	6.26896	up
MIL_PIG_05455	6.26756	up	RNASE6
A_72_P009336	6.26246	up
A_72_P237352	6.26101	up	LOC100511514;ID4
A_72_P601233	6.26032	up	S100A10
MIL_PIG_06110	6.25594	up	CH242-369P7.3
A_72_P230127	6.25504	up	PTGIR
MIL_PIG_08629	6.24449	up	PANX2
A_72_P141006	6.2421	up	KIF12
A_72_P025801	6.23925	up	LOC100739615
A_72_P430374	6.23231	up
A_72_P557020	6.22475	up	SEC14L2
A_72_P209132	6.22327	up
A_72_P152631	6.22177	up
A_72_P386723	6.21236	up
A_72_P382313	6.20941	up
A_72_P077781	6.20585	up	CGA
A_72_P290549	6.20349	up	TNFAIP8L2
A_72_P218067	6.20284	up	KCNQ5
MIL_PIG_00481	6.18572	up	DOPEY2
A_72_P088236	6.18556	up	HSP70.2;HSPA1A;HSPA1B
A_72_P048831	6.18425	up	TIMELESS
A_72_P222322	6.18324	up
A_72_P000996	6.17937	up
A_72_P064476	6.1775	up
A_72_P412988	6.17383	up
A_72_P479224	6.17245	up	LGMN
A_72_P308228	6.17092	up
MIL_PIG_02289	6.16559	up	LOC100624530
A_72_P697082	6.15891	up	PTPN6
A_72_P475097	6.15475	up	TNFAIP8L2
A_72_P171901	6.15332	up
A_72_P264707	6.14893	up
A_72_P140581	6.14438	up	RGS14
A_72_P351818	6.1437	up	CSRNP1
MIL_PIG_12500	6.14367	up	LOC100738316
MIL_PIG_05359	6.14324	up
A_72_P738817	6.13565	up	LOC100153090
A_72_P228412	6.13149	up
MIL_PIG_06167	6.12766	up	NAA30
A_72_P049511	6.12464	up
A_72_P490438	6.12408	up	KIAA1598
A_72_P128456	6.12387	up	LOC100154722
A_72_P169986	6.11979	up	PTPN6
MIL_PIG_15963	6.11944	up	LOC100738945
A_72_P409933	6.11153	up	VCAN
A_72_P630178	6.10756	up	CGA
A_72_P016666	6.10647	up	ANXA1;ANX1
A_72_P337418	6.10285	up
A_72_P252777	6.10166	up	SH3GL3
A_72_P557625	6.09134	up	CD9;LOC100623380
MIL_PIG_05202	6.08943	up	STEAP1;STEAP
A_72_P012686	6.08116	up
A_72_P354993	6.08092	up	LOC100736585
MIL_PIG_03524	6.0763	up
A_72_P092191	6.07528	up
A_72_P366098	6.06714	up	PDIA4
MIL_PIG_03563	6.05669	up
MIL_PIG_11263	6.05365	up	LOC100624694;CD37
MIL_PIG_06515	6.04926	up	LOC100157228
A_72_P488274	6.04874	up	SLC8B1;SLC24A6
A_72_P223277	6.04866	up	APON
A_72_P430569	6.04402	up	SLC8B1;SLC24A6
A_72_P649251	6.04323	up	CD9
A_72_P316628	6.04275	up
A_72_P542803	6.04029	up	LOC100154749;LGMN
MIL_PIG_12494	6.03488	up	EDEM1
A_72_P453644	6.03467	up	MAFF
MIL_PIG_06918	6.0262	up	LCP2
MIL_PIG_06331	6.02328	up	GPR137B
A_72_P694043	6.02035	up	THBD
MIL_PIG_09258	6.01858	up	SLC5A6
A_72_P232382	6.01601	up	DEFB1;LOC100620631;PBD-1
A_72_P455643	6.01275	up	SLC41A2
A_72_P505102	5.98776	up	EIF4A1;LOC100625644
A_72_P656387	5.98117	up	LOC100515138
A_72_P013741	5.98106	up
A_72_P705820	5.9671	up
MIL_PIG_08151	5.96665	up	LOC100517087;TNFRSF17
A_72_P107841	5.95798	up	TUBB6
A_72_P094216	5.95778	up
A_72_P153806	5.95486	up
A_72_P404633	5.95072	up	CTNS
A_72_P144201	5.94309	up	PTPRE
A_72_P302964	5.9427	up	HTR1D;5-HT-1D
A_72_P571799	5.93798	up	LOC100151826;VAV3
A_72_P450261	5.93712	up	KCNG1
MIL_PIG_08608	5.93591	up	LOC100519223
MIL_PIG_07854	5.93411	up	TAGLN2
A_72_P492568	5.93309	up	RAB8B
MIL_PIG_13402	5.93082	up	LOC100512700
A_72_P090566	5.92997	up	ARL11
A_72_P764549	5.9271	up	ACP5
MIL_PIG_16030	5.9244	up	LOC100739280
A_72_P551611	5.90859	up	TNFAIP8L2
A_72_P630992	5.90455	up	PTPN6
A_72_P627933	5.90357	up	ANXA1
MIL_PIG_15102	5.90235	up	PTGER4
A_72_P137556	5.90019	up	ARHGAP30
A_72_P139876	5.89611	up
A_72_P344178	5.89101	up	LOC100621588
A_72_P260627	5.88987	up	LOC100622217;MAP3K8
A_72_P077541	5.88925	up	LOC404703
A_72_P152641	5.87145	up
A_72_P489094	5.86508	up	C14H1orf131;C1orf131
MIL_PIG_00809	5.86352	up	2006-09-01
MIL_PIG_14072	5.8632	up	LOC100520985;KYNU
A_72_P055336|A_72_P531624	5.85646	up	LOC100152184;LOC100515829;PLEKHO1
MIL_PIG_01441	5.85641	up	TCIRG1
A_72_P474966	5.85517	up	LOC100152729;LOC100621379
A_72_P162176	5.85118	up
A_72_P436644	5.85104	up
A_72_P004491	5.85005	up	PTPN6
A_72_P381778	5.8497	up
A_72_P190751|A_72_P510581	5.84816	up	LOC100157232
A_72_P359273	5.83995	up
MIL_PIG_01904	5.83428	up	HOMER3
A_72_P021466	5.82827	up	RASGEF1B
A_72_P452968	5.82611	up	EDNRB;ETB
MIL_PIG_13304	5.82595	up	SLAMF1
A_72_P032561	5.82215	up	LOC100525732;LPXN
A_72_P037926	5.82188	up
MIL_PIG_13292	5.82109	up	C6H1orf233
A_72_P372653	5.81627	up	DNAJB11
MIL_PIG_07505	5.81589	up	PRAM1
MIL_PIG_13403	5.81515	up	LOC100512700
A_72_P089931	5.80671	up	ROBO1
A_72_P187171	5.80567	up	SLC37A2
MIL_PIG_10649	5.80414	up	DCTPP1
A_72_P595704	5.80311	up	ANXA1
A_72_P224342	5.80218	up	LOC100627707
A_72_P163326	5.79817	up
MIL_PIG_14014	5.79601	up	AMMECR1
A_72_P476143	5.79128	up	PHACTR1
A_72_P644456	5.78991	up	CD9
A_72_P014936	5.78988	up	LRRC16A
A_72_P082546	5.77833	up	LOC606745
MIL_PIG_01893	5.77813	up	PROK2
A_72_P129126	5.77805	up
A_72_P035396	5.77565	up	CD86
MIL_PIG_09359	5.7734	up	MZB1
A_72_P441594	5.76449	up	CCL8
A_72_P345093	5.76403	up
A_72_P362458	5.76303	up
MIL_PIG_06941	5.75998	up	CORO2A
A_72_P618361	5.75965	up	LIPA
A_72_P430119	5.7592	up
A_72_P258992	5.743	up	ITGB3
MIL_PIG_05348	5.73707	up	LOC100624693;LOC100625479;LOC100739422
A_72_P649261	5.73486	up	TPM3
A_72_P376993	5.72971	up	EDARADD
MIL_PIG_04606	5.72881	up	IL3RA
MIL_PIG_13830	5.72712	up	LOC100518088
A_72_P359668	5.72434	up
MIL_PIG_07145	5.72257	up	GINS2
MIL_PIG_02029	5.71326	up	GALE
A_72_P024686	5.71129	up
A_72_P453987	5.70271	up	ACVRL1
MIL_PIG_16200	5.69844	up	GPM6B
A_72_P441424	5.69622	up	GAL
A_72_P412908	5.69303	up	LOC100627376
A_72_P022431	5.6929	up	SLC15A2
A_72_P128976	5.6905	up
A_72_P165341	5.68389	up	ANGPTL4;PGAR
A_72_P562909	5.68382	up	CTSB
A_72_P288174	5.68007	up	ANXA1;ANX1
A_72_P170001	5.67764	up	CD163
A_72_P032076	5.67661	up
A_72_P539028	5.66874	up	LIPA
MIL_PIG_07755	5.66837	up	FLT3
A_72_P271974	5.66784	up	HSPCB
MIL_PIG_12952	5.6675	up	TNFRSF10B;LOC100153281;LOC100624226
MIL_PIG_00648	5.66376	up	SIGLEC5
MIL_PIG_00988	5.6625	up	OSTC
MIL_PIG_10685	5.66198	up	LOC100622067;EMB
A_72_P444508	5.65635	up	PMAIP1;TN3
MIL_PIG_06368	5.65614	up	CD200R1
A_72_P756952	5.65552	up	COFILIN
A_72_P405338	5.651	up
MIL_PIG_08014	5.6483	up	BMX
A_72_P085711	5.6459	up	CXHXorf21;CXorf21
MIL_PIG_11901	5.64159	up	LOC100627648;CRLF2
A_72_P142606	5.64123	up	LOC100623776
MIL_PIG_04558	5.63873	up
A_72_P442513	5.63557	up
A_72_P380793	5.63484	up
A_72_P374778	5.63472	up	MFSD12
A_72_P217377	5.63392	up	ARPC1B
A_72_P443606	5.62991	up
MIL_PIG_01185	5.62529	up	OSMR
A_72_P227667	5.62434	up	PPPDE2
A_72_P474198	5.62144	up	CEBPD
A_72_P631545	5.61755	up	ARPC1B
MIL_PIG_16107	5.61276	up	LOC100739642
A_72_P101606	5.61154	up	PTGER4
MIL_PIG_05927	5.61091	up
A_72_P013686	5.60723	up
A_72_P323323	5.60693	up	CLEC11A
A_72_P066551	5.60433	up	CKAP4
MIL_PIG_06251	5.60042	up	SEMA3F
A_72_P623069	5.59199	up	GPX1
MIL_PIG_11074	5.59101	up	LOC100623777
A_72_P611199	5.58708	up	IL-1beta
A_72_P662467	5.58466	up	LY6G6F;LY6G6D
A_72_P359633	5.58437	up	ANGPTL4
A_72_P362123	5.57863	up
A_72_P329343	5.57037	up	CCDC99
A_72_P239892|A_72_P626578	5.56916	up	ARPC1B
A_72_P531682	5.56832	up	LGMN
A_72_P153526	5.56797	up	ACTN1
A_72_P265082	5.56219	up
A_72_P302934	5.5599	up	TPM3
MIL_PIG_02135	5.55818	up	CD3EAP
MIL_PIG_08875	5.55679	up	CHTF18
A_72_P504264	5.55638	up	LOC396583
A_72_P150986	5.55612	up
MIL_PIG_00294	5.55425	up	SEC61B
A_72_P015926	5.55321	up	GDAP1L1
A_72_P493162	5.55276	up	PLCB2
A_72_P165361	5.55211	up	TPM4
A_72_P579382	5.54636	up	CD9
A_72_P288439	5.54467	up
A_72_P681362	5.54006	up	ANXA1
A_72_P248472	5.53979	up	DRAM1
A_72_P250832|A_72_P659654	5.53283	up	SERPINB1
A_72_P223987	5.53273	up	CKAP4
A_72_P206762	5.5306	up
A_72_P242752	5.52803	up	RNASE6
A_72_P377943	5.52757	up	MBOAT7
A_72_P407178	5.52708	up	LOC100037976;TNFSF11
A_72_P298219	5.52663	up
A_72_P051821	5.52125	up	MYO5A
A_72_P007686	5.51461	up	EMR4
A_72_P232887	5.50683	up	IL18;IL-18
MIL_PIG_08261	5.50417	up	CCDC9
A_72_P723223	5.50045	up	PIK3R5
A_72_P174721	5.49958	up
A_72_P392308	5.49889	up
A_72_P374118	5.49731	up
A_72_P441888	5.4947	up	NMB
MIL_PIG_08967	5.4944	up	ARHGAP15
A_72_P241697	5.48956	up
A_72_P370838	5.48647	up	CTHRC1
MIL_PIG_11235	5.48238	up	LOC100624564;SUCNR1
A_72_P307413	5.47863	up
A_72_P045916	5.47348	up
A_72_P709805	5.4729	up	TAGAP
MIL_PIG_01998	5.47083	up	PYCR1
A_72_P596309	5.46636	up	ANXA1;ANX1
A_72_P360783	5.46252	up
MIL_PIG_04621	5.45783	up	SYK
A_72_P141806	5.45324	up
A_72_P610099	5.44678	up	LOC100157232
A_72_P036391	5.44215	up	VIM
A_72_P110576	5.43911	up	LIPA
A_72_P213602	5.43805	up	LOC100739855
MIL_PIG_13552	5.4281	up	RAB3B
A_72_P651780	5.42697	up	ANXA1;ANX1
A_72_P164106	5.42689	up	CA13
A_72_P688636	5.4247	up	S100A10
A_72_P342613	5.42283	up
MIL_PIG_03831	5.4174	up	ROBO1
A_72_P237257	5.41561	up
A_72_P155311	5.41503	up	BRI3BP
A_72_P128251	5.41431	up
A_72_P486607	5.41349	up	DNAJB11
A_72_P139986	5.40508	up	HYOU1
MIL_PIG_14001	5.40486	up	KAZN
MIL_PIG_12712	5.39662	up	GLIPR2;LOC100739112
A_72_P496661	5.39411	up	SERPINB1
A_72_P609134	5.38758	up	ANXA1
MIL_PIG_15285	5.38511	up	LOC100626667
A_72_P442208	5.37712	up	INSIG1;CL-6
A_72_P035356	5.37671	up	CCL3L1
A_72_P718758	5.37516	up	ANGPTL4;PGAR
MIL_PIG_00034	5.37373	up	LRRC8D
A_72_P303319	5.37341	up	PMAIP1;TN3
A_72_P364828	5.36957	up
A_72_P327383	5.366	up
A_72_P441544	5.36166	up	CD46;MCP
MIL_PIG_01233	5.35341	up	BIN2
A_72_P311568	5.35193	up	LOC100621401;LOC100627277
A_72_P197257	5.34826	up	CSRNP1
A_72_P511215	5.34776	up	LOC100621779;SLC1A5
MIL_PIG_11813	5.34391	up	LOC100627304
MIL_PIG_09157	5.32439	up	RASSF5
A_72_P491714	5.32212	up
A_72_P332678	5.32103	up	KCNAB2;LOC100738129
A_72_P079871	5.31769	up
A_72_P177678	5.31597	up	TXN;TRX1
A_72_P455637	5.31501	up	CHST11
A_72_P681665	5.31457	up	CTSB
A_72_P344778	5.31403	up
A_72_P201327	5.31159	up	MAPK13
MIL_PIG_14193	5.3096	up	LOC100522314
MIL_PIG_11516	5.30795	up	LOC100625868
A_72_P659293	5.30735	up	LGMN
A_72_P441334	5.30621	up	ZPBP2
MIL_PIG_03030	5.30574	up	CKAP4
A_72_P230687	5.30403	up	ZNF77
A_72_P016291	5.29312	up	WDFY4;WDFY3
A_72_P003661	5.2929	up
A_72_P489896	5.2907	up	HELLS
A_72_P019641	5.29035	up
A_72_P149116	5.2845	up
MIL_PIG_11399	5.2842	up	GK5
MIL_PIG_05173	5.27956	up
MIL_PIG_01064	5.27822	up	RCN3
MIL_PIG_00592	5.2751	up	SOCS7;SOCS4;SOCS6
A_72_P030621	5.26456	up
A_72_P476302	5.26129	up
A_72_P201657	5.26089	up	LRG1
MIL_PIG_09704	5.25922	up	TNFAIP8
MIL_PIG_08048	5.2591	up	CREB3L1
A_72_P012216	5.2575	up
A_72_P122171	5.24753	up
A_72_P189691	5.24677	up	LOC100155534
A_72_P058642	5.24369	up
MIL_PIG_13121	5.23758	up	LOC100152428
MIL_PIG_10933	5.23479	up	EMR4;EMR4P
A_72_P177111	5.23425	up
A_72_P043821	5.23195	up
A_72_P440311	5.2318	up	LIPA
A_72_P547126	5.23073	up	FHL3
A_72_P376693	5.22985	up	LOC100513606
A_72_P263212	5.22798	up
A_72_P189221	5.22699	up	LOC100737747;ARHGAP22
A_72_P258202	5.22552	up	CHSY3
A_72_P102521	5.22545	up
A_72_P668069	5.22509	up	ID2
A_72_P023696	5.21974	up	MBOAT1
MIL_PIG_11620	5.21763	up	BIN2;LOC100626338
A_72_P302549	5.21278	up
A_72_P400618	5.21094	up
MIL_PIG_00835	5.20192	up	RASGRP4
A_72_P055391	5.19965	up
A_72_P441045	5.19856	up	COFILIN;CFL1
A_72_P401608	5.19115	up	LOC100622266;IL7;-;IL-7
A_72_P002191	5.18956	up	LOC100156689;COL12A1
A_72_P025221	5.18747	up	BLNK
A_72_P051386	5.18685	up	DDX39A
A_72_P363318	5.1861	up	ACTB;BETA-ACTIN
A_72_P126021	5.18545	up	MTFR1
A_72_P181261	5.18453	up	HSD17B7;LOC100738371
A_72_P245972	5.18355	up	MYD88
A_72_P073381	5.18	up	SERPINB1
A_72_P405405	5.17983	up	LOC100621421
A_72_P206787	5.17284	up
MIL_PIG_10184	5.17098	up	INPP5D
A_72_P309298	5.16917	up
A_72_P652365	5.16682	up	IL18;IL-18
A_72_P287099	5.16214	up	RAB3D
A_72_P494084	5.16076	up	SLC38A6
A_72_P350988	5.15795	up	LOC100518964
MIL_PIG_01088	5.15423	up	PLCG2;LOC100627304
A_72_P705902	5.15099	up	LTB4R
A_72_P210237	5.14092	up
A_72_P239617	5.1409	up	GNAZ
A_72_P037206	5.13818	up
A_72_P069541	5.13735	up	RASGEF1B
MIL_PIG_09435	5.13565	up	LOC100522856
MIL_PIG_15833	5.13448	up	LOC100738309
A_72_P705359	5.13026	up
MIL_PIG_00396	5.13008	up	PRELID1
A_72_P377338	5.12747	up
A_72_P661514	5.12625	up	TPM4
A_72_P465540	5.12606	up	CXHXorf21;CXorf21
A_72_P638200	5.12502	up	TPM4
A_72_P087511	5.12497	up
MIL_PIG_08748	5.12437	up	KRT23
MIL_PIG_04717	5.12142	up
A_72_P167016	5.118	up	PSTPIP1
A_72_P564219	5.11773	up	TPM3
A_72_P058006	5.117	up
A_72_P326818	5.11628	up
A_72_P276754	5.11194	up	SLC2A6
MIL_PIG_07069	5.11001	up	PRDX1
MIL_PIG_12352	5.10971	up	RND1
A_72_P297189	5.10696	up
A_72_P190046	5.10624	up	CEP152
A_72_P230872	5.10444	up
A_72_P655258	5.10382	up	CHSY1
A_72_P147021	5.09781	up	GP91-PHOX;CYBB;NOX2
A_72_P278514	5.09597	up
A_72_P528269	5.09476	up	GNAZ
A_72_P444211	5.08742	up	CD86
A_72_P177516	5.08637	up	ITGB8
MIL_PIG_09074	5.08574	up	PAICS
MIL_PIG_02254	5.07799	up	RNF151
A_72_P691848	5.07695	up	ID2
MIL_PIG_06570	5.07512	up	CNDP2
MIL_PIG_10172	5.07205	up	LARS
A_72_P011226	5.07066	up	LOC100157925;LOC100621276;S100A3
A_72_P290949	5.0681	up	RECQL4
MIL_PIG_10224	5.06604	up	B3GAT2
MIL_PIG_10239	5.06357	up	P2RY11
MIL_PIG_05094	5.0605	up	ISG20
A_72_P642520	5.05969	up
MIL_PIG_11317	5.05561	up	MFSD7
A_72_P105566	5.05423	up	SPSB2
MIL_PIG_10673	5.05247	up	LOC100622016
A_72_P003396	5.0521	up	ASPA;ACY-2
A_72_P546866	5.05181	up	TXN;TRX1
A_72_P440161	5.04958	up	ARPC5
A_72_P591989	5.04914	up	HSPH1
A_72_P171781	5.04079	up
MIL_PIG_15380	5.04004	up	LOC100627519
MIL_PIG_08256	5.03953	up	MAPK8IP1
A_72_P235112	5.03784	up
MIL_PIG_14732	5.03765	up	SH3BGRL3
A_72_P263702	5.03604	up	PRKCD
A_72_P337823	5.03301	up	PHACTR1
A_72_P100301	5.02869	up	CPT1C
A_72_P186596	5.02775	up	CD80;B7-1;CD80/B7
A_72_P608048	5.02693	up	ID2
A_72_P134701	5.01928	up
A_72_P232192	5.01532	up	TNFRSF1B;TNFR2
A_72_P326953	5.01487	up
MIL_PIG_03079	5.01004	up	SSR1
A_72_P088166	5.0012	up	TLR6;TLR-6
MIL_PIG_03984	4.99901	up
A_72_P149326	4.99804	up
A_72_P028631	4.9952	up
A_72_P022601	4.99501	up
A_72_P071346	4.99409	up	HK2
A_72_P304684	4.99234	up	LOC100516246
A_72_P500526	4.99051	up	LOC100511514;ID4
A_72_P239357	4.98839	up	NOP56
A_72_P359743	4.98634	up
A_72_P309933	4.98334	up	LOC100621779;SLC1A5
MIL_PIG_04006	4.97903	up	PCYOX1L
A_72_P322658	4.97109	up
A_72_P088456	4.97067	up	CD8B
A_72_P226792	4.97066	up
A_72_P567839	4.97031	up	ID2
A_72_P403123	4.96815	up	ACSL5;LOC100627133
A_72_P017596	4.96786	up
MIL_PIG_03977	4.96604	up	NLRP3
MIL_PIG_06582	4.96469	up	SLC16A3
A_72_P229877	4.96119	up
A_72_P444003	4.96103	up	ACP5
A_72_P068556	4.95919	up	RDH10
MIL_PIG_15330	4.95718	up	LOC100627036;POLA1
A_72_P413428	4.95687	up
A_72_P672137	4.9552	up
A_72_P197402	4.95351	up
A_72_P356478	4.94065	up	MXRA5
A_72_P202717	4.93951	up
A_72_P385088	4.93945	up
A_72_P429909	4.93845	up	LOC100523467;IRAK2
A_72_P281449	4.93766	up
A_72_P248202	4.93731	up
A_72_P682918	4.93705	up	BLNK
A_72_P442360	4.93144	up	PIK3R5;P101
A_72_P079161	4.92839	up
A_72_P223792	4.92572	up	CCR7
MIL_PIG_03792	4.92439	up	LOC100157232;LOC100622112
A_72_P634951	4.9212	up	SDC2
A_72_P506495	4.92093	up	TMEM110
MIL_PIG_07273	4.91759	up	WBP5
A_72_P583096	4.91689	up	LDLR
MIL_PIG_08979	4.91666	up	IMPDH1
MIL_PIG_00852	4.91282	up	C16H5orf49;C5orf49
A_72_P188166	4.91111	up
MIL_PIG_11847	4.91069	up	LOC100627431
A_72_P258922	4.89698	up	HELLS
A_72_P414133	4.88763	up
MIL_PIG_08532	4.88528	up	SGMS2
A_72_P069676	4.88452	up
A_72_P595664	4.88233	up	DRAM2
A_72_P364398	4.88012	up	DIAPH1
A_72_P708850	4.87481	up	CTSS
MIL_PIG_10696	4.87349	up	LOC100157232;LOC100622112
A_72_P552716	4.86923	up	RRBP1
MIL_PIG_11266	4.8647	up	BATF
A_72_P039426	4.86439	up
MIL_PIG_02110	4.86315	up	METTL1
A_72_P048526	4.86148	up	UGDH
A_72_P116771	4.86077	up
A_72_P143351	4.86001	up
MIL_PIG_09653	4.85493	up	ELL2
A_72_P365418	4.85482	up
A_72_P172051	4.85432	up
A_72_P087496	4.84831	up
A_72_P210427	4.84714	up	NKG7
MIL_PIG_16149	4.84565	up	LOC100739827
A_72_P380473	4.84536	up	APBB1IP
MIL_PIG_04263	4.84019	up	Y_RNA
MIL_PIG_06120	4.8326	up	CXCL2;LOC100737740;CH242-185F9.2
A_72_P408033	4.83155	up
MIL_PIG_00791	4.83108	up	SOWAHD
MIL_PIG_09516	4.82984	up	GLIS3
A_72_P386698	4.82404	up
A_72_P037711	4.82313	up
MIL_PIG_04993	4.82281	up	PREX1
A_72_P001891	4.8221	up	SPTLC2
A_72_P232777	4.8201	up	SFN
MIL_PIG_02859	4.8118	up	FAM49B;LOC100623307
A_72_P397783	4.81001	up
MIL_PIG_14863	4.80952	up	LOC100623042
A_72_P394278	4.80605	up
A_72_P712613	4.8058	up
A_72_P293869	4.8038	up	BAZ1A
A_72_P442534	4.80219	up	PIP4K2A
A_72_P084871	4.80016	up	LOC100739796
MIL_PIG_11607	4.79816	up	LOC100626279
A_72_P501670	4.79721	up	SDC2
A_72_P174481	4.79191	up
MIL_PIG_14013	4.79082	up	AMMECR1
A_72_P146821	4.79069	up	KMO
A_72_P236482	4.79002	up	SGK1
A_72_P630631	4.78859	up	DOCK8
MIL_PIG_00342	4.783	up	RGS18
MIL_PIG_10393	4.78225	up	WDR4
A_72_P285834	4.78122	up
A_72_P600818	4.77962	up	GDF11
A_72_P127871	4.77411	up
A_72_P118301	4.77311	up	LOC100513079
A_72_P414073	4.77282	up	LOC100154127
MIL_PIG_12079	4.77214	up	LOC100736750;FGF7
A_72_P362483	4.77213	up
MIL_PIG_04933	4.77014	up	Vault
A_72_P692777	4.76815	up	IL10RB
MIL_PIG_00551	4.76409	up	AATF
MIL_PIG_08338	4.76337	up	GMIP
A_72_P232527	4.76071	up	SELP
A_72_P224207	4.75875	up	SEC61A1;LOC100624417
A_72_P088221	4.75331	up	RGS2
MIL_PIG_00822	4.7501	up	GNG10
A_72_P280769	4.74943	up
MIL_PIG_07990	4.74914	up	LOC100516420
MIL_PIG_14693	4.74832	up	TMEM54
A_72_P487576	4.74074	up	ADAM28
A_72_P437724	4.74065	up
A_72_P002651	4.73943	up
A_72_P286362	4.73655	up	CYTH4
A_72_P003596	4.73541	up
A_72_P279289	4.73331	up	RDH10
A_72_P272049	4.73281	up	CHSY1
A_72_P708763	4.731	up	CA13
A_72_P051091	4.73035	up
A_72_P253662	4.727	up
A_72_P050431	4.72671	up	NMT2
A_72_P476421	4.72541	up	LOC100154508
A_72_P489950	4.72326	up	BLNK
A_72_P516237	4.71928	up
A_72_P116201	4.71796	up
A_72_P079976	4.71629	up	LOC100517375
A_72_P407833	4.71591	up	SFXN3
A_72_P382688	4.71505	up
A_72_P490050	4.71335	up	ENTPD7
A_72_P393468	4.70684	up	C7H15orf42
A_72_P391058	4.70337	up
A_72_P072301	4.70287	up
A_72_P147591	4.69839	up
A_72_P364763	4.69532	up	PNAS-5
A_72_P473546	4.69417	up	DPYS
MIL_PIG_06159	4.69254	up	NFYA;LOC100627430
A_72_P329798	4.69175	up	ANKRD22
MIL_PIG_10854	4.68754	up	ARID3A
MIL_PIG_13639	4.68698	up	LOC100515756
A_72_P063626	4.68227	up
A_72_P097006	4.68157	up
A_72_P308453	4.68048	up	CCL8
MIL_PIG_11199	4.67831	up	LOC100624412
MIL_PIG_08366	4.67596	up	SRD5A1
A_72_P477720	4.67192	up	PSTPIP1
MIL_PIG_07541	4.67095	up	THEMIS2
A_72_P170576	4.6701	up
A_72_P442316	4.66921	up	CCL11
MIL_PIG_10827	4.65895	up	LOC100622678
A_72_P301349	4.65713	up	PARPBP
A_72_P085811	4.65684	up	DOCK10
MIL_PIG_08589	4.65395	up	SLC16A14
A_72_P250912	4.64969	up
A_72_P088336	4.64891	up	HTR7;5-HT7
MIL_PIG_13238	4.64792	up	STEAP4
MIL_PIG_07778	4.64775	up	GLIS1
A_72_P161541	4.64696	up
A_72_P389178	4.63911	up
MIL_PIG_11410	4.63854	up	VAT1
A_72_P206007	4.63793	up
A_72_P343538	4.63549	up	RAD54L
A_72_P612198	4.63524	up	ANKRD22
MIL_PIG_00089	4.6329	up	METTL8
A_72_P196722	4.62989	up
MIL_PIG_09856	4.62896	up	RAB11FIP4
A_72_P338958	4.62715	up
A_72_P006016|A_72_P603178	4.62541	up	MYBL2
A_72_P003351	4.62325	up
A_72_P010271	4.62161	up
A_72_P203192	4.6211	up	DNAJB1;LOC100627777;HSPF1
A_72_P146556	4.62079	up	OCT1;LOC100625950;SLC22A1
MIL_PIG_05949	4.62071	up
A_72_P677846	4.62015	up	ID4
MIL_PIG_02742	4.62013	up	LOC100738612;ATF3
A_72_P302764	4.61949	up	TUBB2A;TUBB
A_72_P449205	4.61419	up	RRBP1
A_72_P630148	4.61304	up	LOC100151867
A_72_P373598	4.61208	up	LOC100627949
A_72_P597200	4.6096	up	GAS2L1
A_72_P063506	4.60867	up	RHOG
A_72_P531459	4.60802	up	LOC100511112
A_72_P218682	4.60757	up	PTK7
MIL_PIG_03752	4.60685	up
MIL_PIG_09307	4.60637	up	UNC93B1
MIL_PIG_04590	4.60614	up	ERCC6L
A_72_P559089	4.60519	up	RANBP1
MIL_PIG_08578	4.6005	up	DHRS9;LOC100519223
A_72_P077416	4.59836	up	LY86;MD-1
A_72_P105836	4.59219	up	TES
A_72_P088111	4.58259	up	MYD88;LOC100627210
MIL_PIG_13535	4.58039	up	LOC100514432
A_72_P218707	4.57963	up	LOC100156509
A_72_P320093	4.57574	up
MIL_PIG_09953	4.57571	up	DTL
A_72_P297744	4.57388	up	JAK3
MIL_PIG_00188	4.5725	up	SEMA4A
MIL_PIG_05132	4.56947	up	PRKCB;PKC;PRKCB1
A_72_P108316	4.56659	up	GCLC
MIL_PIG_10249	4.56652	up	PFAS
A_72_P177621	4.56527	up	PAQR7;LOC100737469;mSR
MIL_PIG_12931	4.56485	up	LOC100739817
MIL_PIG_13963	4.56144	up	NRIP3
A_72_P646511	4.55866	up	ANKRD22
A_72_P063841	4.55596	up	NMB
A_72_P128051	4.55282	up	PRDM1
MIL_PIG_14167	4.55249	up	C5H12orf39
A_72_P003526	4.54905	up	IL4R;IL4
A_72_P373933	4.54864	up
A_72_P245807	4.54473	up	OLR1
A_72_P107301	4.54277	up	LOC100623323
MIL_PIG_03498	4.54216	up	XPO6
A_72_P289434	4.54195	up
MIL_PIG_12580	4.54164	up	PANX1
MIL_PIG_01964	4.54049	up	LOC100620627
A_72_P257127	4.53999	up	GOLT1B
A_72_P454546	4.53255	up	LOC100525342;LOC100737663
A_72_P232427	4.53217	up	NPC2
A_72_P428104	4.53205	up
A_72_P512444	4.53048	up	LOC100154783
A_72_P140861	4.52916	up
MIL_PIG_10829	4.529	up	CD33
A_72_P489530	4.52852	up	TSPAN14
MIL_PIG_14533	4.52846	up	ARHGDIA
MIL_PIG_00411	4.52597	up	PRDX1
A_72_P155031	4.52537	up
MIL_PIG_00234	4.52508	up	CRHBP
MIL_PIG_08874	4.52141	up	ATF7IP2
A_72_P386523	4.52083	up	PTAFR
A_72_P065101	4.51968	up	RPL3
A_72_P473423	4.51917	up	LOC100738370;CU633166.1
A_72_P357203	4.51915	up	PRKCD
A_72_P115621	4.51615	up	SFR1
A_72_P445098	4.51492	up	LGALS8
A_72_P440166	4.51374	up	ACTR3;ARP3
A_72_P315373	4.51358	up
A_72_P420779	4.51184	up
A_72_P387923	4.51181	up
A_72_P070246	4.51139	up	HPSE
MIL_PIG_02904	4.50948	up	ARHGAP9;LOC100518732
A_72_P002411	4.50901	up
MIL_PIG_13745	4.50715	up	LOC100517116
A_72_P398673	4.50475	up
A_72_P502516	4.50323	up	SIX1
A_72_P232092	4.50309	up	RCAN1
A_72_P260362	4.5022	up
A_72_P223157	4.49974	up	ATP6V1A;ATP6A1;ATP6V1A1
A_72_P374423	4.49959	up
A_72_P320178	4.4985	up
A_72_P152206	4.49718	up
A_72_P004681	4.49402	up
A_72_P056126	4.49158	up
A_72_P232577	4.49112	up	CCR3;LOC100624031
A_72_P366423	4.48827	up	STEAP4
A_72_P436519	4.486	up	SERPINB8
A_72_P328223	4.48594	up
MIL_PIG_10900	4.48165	up	LOC100622965
MIL_PIG_05081	4.47776	up
A_72_P096796|A_72_P584131	4.47581	up	RANBP1
MIL_PIG_06051	4.47501	up	DENND3
A_72_P728329	4.473	up	PTMA
A_72_P773975	4.46983	up
MIL_PIG_02342	4.4693	up	DSE
A_72_P346473	4.46923	up
A_72_P035981	4.46495	up	CYP2A19;CYP2A;CYP2A6
MIL_PIG_11691	4.46403	up	FJX1
A_72_P056766	4.46248	up
MIL_PIG_06773	4.46183	up	NOL6
A_72_P047761	4.45844	up	GXYLT2
A_72_P494351	4.45667	up	RCL1
MIL_PIG_00337	4.45594	up	IL27RA
A_72_P034331	4.45578	up
MIL_PIG_05421	4.45381	up	MAMDC2
A_72_P487255	4.45349	up	TIAM1
A_72_P363233	4.45056	up	TANC2
A_72_P347953	4.44957	up
A_72_P754507	4.44894	up	SFXN3
A_72_P538263	4.44863	up	LDLR
MIL_PIG_12157	4.44808	up	LOC100737055
A_72_P319473	4.44564	up	SEC23B
A_72_P080246	4.44441	up	RRBP1
A_72_P087296	4.44067	up	MDFIC
A_72_P322803	4.4371	up
A_72_P255277	4.43667	up	LDLR
MIL_PIG_06738	4.43642	up	FAM203A;LOC100516907
MIL_PIG_01973	4.43386	up	ECM1
MIL_PIG_07758	4.43357	up	LOC100515460
A_72_P147541	4.43329	up
A_72_P418994	4.43274	up	SCARF2
MIL_PIG_00030	4.42928	up	LOC100152170
A_72_P060846	4.42826	up	ADAMTS8
A_72_P487359	4.42653	up	KCNJ15
A_72_P087096	4.42629	up	MND1
A_72_P131436	4.42627	up
A_72_P328188	4.42625	up	LOC100522330;SLC7A8
A_72_P434374	4.42504	up
A_72_P165331	4.42408	up	ACLY;ACL
MIL_PIG_07520	4.4182	up	DUSP4
A_72_P164811	4.41549	up
A_72_P441858	4.41474	up	IL10RB
MIL_PIG_11846	4.40904	up	LOC100627430
A_72_P473591	4.40518	up	PABPC1
A_72_P223672	4.4049	up	ITGB3;CD61
A_72_P491930	4.40176	up	PRDM1;LOC100625312
A_72_P550091	4.40147	up	CTSB
A_72_P440791	4.40013	up	RBP5
A_72_P036546	4.39977	up
A_72_P370538	4.396	up	MPP1
A_72_P425544	4.39416	up
A_72_P125596	4.39338	up	NOTCH2
A_72_P321688	4.39015	up
A_72_P539683	4.38817	up	TPM3
MIL_PIG_10072	4.38775	up	LOC100525582
A_72_P183836	4.38588	up
A_72_P418509	4.38163	up
A_72_P052061	4.37803	up	LOC100523506
A_72_P004046	4.37701	up	HSPA13
A_72_P232812	4.37691	up	TLR9
MIL_PIG_14179	4.37667	up	LOC100522199
A_72_P677901	4.37617	up
A_72_P440726	4.37342	up	INPP4A
MIL_PIG_04555	4.37193	up
MIL_PIG_06360	4.37068	up	SQRDL;LOC100152170
A_72_P548121	4.3674	up	PTBP1
A_72_P503300	4.36684	up	2003-09-01
MIL_PIG_00996	4.36603	up	LOC100517718;CAP1
A_72_P396478	4.36555	up	LOC100512932;ASAH1
A_72_P306123	4.3654	up	LOC100737850;PTBP1
A_72_P075376	4.3649	up
MIL_PIG_01740	4.36157	up	KCTD12;LOC100623932
A_72_P631265	4.36146	up	NPC2
MIL_PIG_09495	4.35771	up	CDCA4
A_72_P345453	4.35389	up	CEBPD
A_72_P136796	4.35278	up	RRBP1
MIL_PIG_03266	4.35201	up	ENPP1;NPP1;PC-1
A_72_P146601	4.35127	up	EMP1
A_72_P153656	4.35107	up
A_72_P234942	4.35074	up
MIL_PIG_08494	4.34956	up	DENND1C;LOC100737024
A_72_P317443	4.34824	up	FES
A_72_P580952	4.34803	up	FCGR3B
A_72_P223947	4.34693	up	MAN1A1;MAN1A
A_72_P385253	4.34649	up
A_72_P774354	4.34549	up
A_72_P679426	4.3451	up	SEC23B
A_72_P226627	4.34444	up
A_72_P250227	4.34261	up
MIL_PIG_01968	4.3425	up	NECAB3
A_72_P708676	4.33957	up	NRAMP1
A_72_P035611	4.33945	up	HSPH1
MIL_PIG_09460	4.33098	up	LOC100522959
MIL_PIG_02768	4.33025	up	LOC100738895;HIST2H2AC
A_72_P689684	4.33017	up	TES
A_72_P488043	4.32842	up	MLXIP
A_72_P529595	4.32349	up
A_72_P154421	4.32239	up
MIL_PIG_00013	4.3219	up	IL15RA
A_72_P290574	4.31844	up	LPIN2
A_72_P050477	4.31826	up	FTL
A_72_P100526	4.31614	up	ITGA4
A_72_P221132	4.31569	up	NXT2
A_72_P298589	4.31498	up	SLCO4C1
A_72_P621418	4.31154	up	CTSB
A_72_P694077	4.31049	up
A_72_P168991	4.30932	up	CRLF3
A_72_P061356	4.30884	up
A_72_P612013	4.30702	up
A_72_P272269	4.30641	up
A_72_P661201	4.30417	up	DRAM2
MIL_PIG_09246	4.29877	up	ANXA5
A_72_P441444	4.29828	up	IL1RN;IRAP1
MIL_PIG_04448	4.29753	up	LOC100525342;LOC100737663
A_72_P426464	4.29702	up
A_72_P310598	4.29398	up	LOC100739818
A_72_P382708	4.2922	up
A_72_P408618	4.29196	up
MIL_PIG_07571	4.28586	up	MAMDC2
A_72_P341938	4.28461	up	CP
A_72_P290849	4.28166	up
A_72_P356723	4.27846	up
A_72_P299319	4.27835	up	GRB10
MIL_PIG_03348	4.27818	up
A_72_P223752	4.27818	up	LOC733646;ATP6V0E1
A_72_P177576	4.27607	up	SLC23A2;SLC23A1;YSPL2
MIL_PIG_01326	4.27607	up	FMNL1
A_72_P450017	4.27552	up	PABPC1L
MIL_PIG_02651	4.27516	up	SERPINB1;LOC100737407
A_72_P044496	4.27312	up
A_72_P255937	4.27023	up
A_72_P127826	4.27	up	KYNU
A_72_P090406	4.26825	up	ACTR3;ARP3
A_72_P176421	4.2672	up	PPP2R1B
MIL_PIG_13279	4.26683	up	TTC39C
A_72_P020016	4.26625	up
A_72_P341308	4.2656	up
A_72_P287119	4.26533	up
A_72_P177096	4.26294	up
A_72_P509930	4.25911	up
A_72_P208487	4.25878	up	AMPD1
A_72_P262562	4.25786	up
A_72_P314658	4.25717	up
MIL_PIG_01529	4.25289	up	PTPRC
MIL_PIG_10137	4.25263	up	LOC100525821
MIL_PIG_07700	4.25179	up	SIGLEC12
MIL_PIG_08104	4.25141	up	LOC100516907
A_72_P323743	4.25086	up	KIAA1522
A_72_P711293	4.24794	up	RPL12
A_72_P077676	4.24782	up	CTSB
MIL_PIG_00515	4.24282	up	LOC100513486;C4orf22
A_72_P411018	4.24217	up	QTRT1
A_72_P381118	4.23987	up
MIL_PIG_07733	4.23834	up	LOC100515374;LOC100515724
A_72_P205392	4.23712	up
A_72_P165336	4.23496	up	UCP2
A_72_P490218	4.23382	up	PDCD11
A_72_P255697	4.23197	up	ARL4C
A_72_P214012	4.22889	up	LOC100152049
A_72_P341608	4.22834	up	LOC100153166
A_72_P110321	4.22802	up
MIL_PIG_15234	4.22683	up	LOC100626193
A_72_P374623	4.22615	up
A_72_P372018	4.22494	up
A_72_P443319	4.22386	up	LASS6
A_72_P554356	4.22349	up	FLNA
A_72_P532991	4.22173	up	RIN3
A_72_P577099	4.2206	up	LGALS8
A_72_P178516	4.2179	up	PITPNC1
A_72_P116466	4.21615	up
A_72_P285609	4.2119	up	LOC100620589
A_72_P315448	4.20975	up	PMEPA1;TMEPAI
A_72_P370728	4.20781	up	LOC100151973
A_72_P162391	4.20688	up
A_72_P434049	4.2066	up
A_72_P453724	4.20512	up	KCTD17
A_72_P558849	4.20361	up	TUFT1
A_72_P474932	4.20349	up	RAB13
MIL_PIG_06370	4.20179	up	PUS7L
MIL_PIG_11821	4.20055	up	CKB
A_72_P303064	4.19824	up	SELPLG
A_72_P256122	4.19817	up	SLC38A6
A_72_P244637	4.19783	up	LOC100620596
A_72_P089696	4.19516	up
MIL_PIG_14501	4.19296	up	LOC100525935
MIL_PIG_04153	4.19264	up	SNX10
A_72_P154996	4.19199	up
MIL_PIG_13088	4.1914	up	SLC1A5;ASCT2
MIL_PIG_04377	4.18719	up
MIL_PIG_07544	4.18523	up	ATP1B3
MIL_PIG_10409	4.18384	up	TCEB3
A_72_P022341	4.1838	up	PPAT
MIL_PIG_10429	4.18369	up	LOC100520772;LOC100620915
A_72_P140366	4.18136	up	TPCN1
MIL_PIG_06684	4.18072	up	MANF
A_72_P300289	4.18042	up	MGAT4A
MIL_PIG_12945	4.18011	up	NFYA;LOC100152461;LOC100627430
MIL_PIG_02680	4.17994	up	LOC100737806;MTHFD2
A_72_P457077	4.17893	up	SLC10A7
A_72_P250332	4.17771	up	LOC100523460
MIL_PIG_06124	4.17545	up	LDLR
A_72_P466769	4.17397	up	NKRF
MIL_PIG_05832	4.17265	up
MIL_PIG_12376	4.17232	up	PDLIM2
A_72_P444789	4.17213	up	TCTEX1D4;N22.1;Tctex-2-beta
MIL_PIG_15142	4.17177	up	LOC100625338
A_72_P050621	4.17171	up
A_72_P440446	4.1681	up	PMEPA1;TMEPAI
MIL_PIG_06237	4.16767	up	LMAN1
A_72_P297029	4.166	up
MIL_PIG_10532	4.16474	up	LOC100621359
A_72_P177671	4.16191	up	PAQR8
A_72_P262912	4.16163	up
A_72_P101546	4.1604	up
A_72_P112606	4.16035	up
A_72_P075381	4.15955	up	ITGB2
MIL_PIG_06685	4.15531	up	MANF
MIL_PIG_01034	4.15498	up	PIK3CD;CH242-402I11.1
[truncated: 6,905 more rows]
