# Supplementary material for: Analysis of region specific gene expression patterns in the heart and systemic responses after experimental myocardial ischemia
Source: Oncotarget. 2017 May 17;8(37):60809–25. doi: 10.18632/oncotarget.17955 (PMC5617387; doi:10.18632/oncotarget.17955)
Supplement: Supplementary file 3 [file oncotarget-08-60809-s003.xlsx]

## Sheet: Tabelle1
Supplementary Data 3: mRNAs differentially expressed in the border zone (BZ) compared to the control zone (CZ)
ProbeName	Fold change	Regulation	GeneSymbol
A_72_P030486	6.87728	up
A_72_P381738	3.75297	up
A_72_P227347	3.70954	up
A_72_P011151	3.4476	up	PTGFR
A_72_P253682	3.44639	up
A_72_P386298	3.43539	up	MYO5B
MIL_PIG_01852	3.27787	up	DDN
A_72_P687271	3.26232	up	PTGFR
A_72_P115981	3.20518	up
A_72_P162891	3.14344	up
A_72_P153681	3.14302	up	KRT18
MIL_PIG_06278	3.01795	up	TMEM110
MIL_PIG_07008	2.96001	up	PCYT1A
A_72_P340468	2.86448	up
A_72_P285654	2.86035	up
MIL_PIG_13326	2.73568	up	LOC100511686
MIL_PIG_03700	2.72539	up	RHOBTB1
A_72_P509756	2.70421	up	FZD3
A_72_P371558	2.69481	up	LOC100157318;LOC100623141;APOD
MIL_PIG_00197	2.67967	up	ARMC12
A_72_P277474	2.64736	up	HOOK1
A_72_P507231	2.57086	up	SNX31
A_72_P226717	2.56742	up
A_72_P156836	2.54282	up
A_72_P747190	2.54118	up
A_72_P708840	2.43821	up	SELENBP1
A_72_P288094	2.41251	up
A_72_P315633	2.39544	up	LOC100511172
A_72_P312108	2.38712	up
A_72_P225182	2.35398	up
A_72_P720378	2.33132	up	LOC100157318;APOD
A_72_P232792	2.32985	up	BTG2
A_72_P046976	2.32068	up
A_72_P671250	2.31975	up	LOC100515588
A_72_P048986	2.31966	up
A_72_P249247	2.25507	up
A_72_P021671	2.24603	up
A_72_P584801	2.23543	up	INPP5F
A_72_P025691	2.23504	up	CNTN5
A_72_P196792	2.22725	up
A_72_P099426	2.20532	up
A_72_P160731	2.20322	up	INPP5F
A_72_P119546	2.19491	up
A_72_P442355	2.19456	up	LOC100621981
MIL_PIG_07738	2.18996	up	C9H11orf52;C11orf52
A_72_P048916	2.18794	up
A_72_P384278	2.18267	up
A_72_P441604	2.17902	up	PTF-BETA;LOC100521530;PTN
A_72_P579372	2.17256	up	INPP5F
MIL_PIG_15926	2.16937	up	PARD3B
A_72_P295584	2.13788	up
A_72_P183576	2.13588	up
A_72_P532924	2.13241	up	INPP5F
A_72_P079601	2.12185	up
A_72_P443274	2.11606	up
MIL_PIG_10576	2.11514	up	LOC100516675;HIF3A
A_72_P444388	2.10002	up	INPP5F
A_72_P491285	2.09416	up	KIAA1244
A_72_P426494	2.0924	up	LOC100737804;PPIP5K2
MIL_PIG_13415	2.08814	up	LOC100512907
A_72_P137256	2.06433	up
A_72_P232272	2.0562	up	ITIH4;IHRP
MIL_PIG_07510	2.04752	up	REP15
A_72_P186976	2.04669	up
MIL_PIG_13939	2.04655	up	CCDC136
A_72_P022761	2.04456	up	PPIP5K2
A_72_P386873	2.04004	up
A_72_P637182	2.03947	up	GPX3
A_72_P280549	2.03409	up
A_72_P761584	2.01	up	FABP1
MIL_PIG_15138	2.00597	up	PPIP5K2
A_72_P488148	-2.00501	down
A_72_P334348	-2.00509	down
A_72_P196912	-2.00792	down
MIL_PIG_04854	-2.00892	down	MSRB1
A_72_P028271	-2.01067	down
A_72_P344143|A_72_P516477	-2.01533	down	ARVCF
A_72_P183106	-2.0186	down
A_72_P148036	-2.01951	down
A_72_P586121	-2.02179	down	RHOF
A_72_P707083	-2.02183	down	ADCY5
A_72_P434554	-2.02589	down	LOC100624551;LOC100517751
A_72_P108211	-2.02867	down	SLC25A15
MIL_PIG_02291	-2.0338	down	PRR11
A_72_P394689	-2.03517	down
A_72_P141711	-2.0358	down	CCNF
A_72_P173916	-2.03632	down	BCHE
A_72_P430639	-2.03949	down	SGOL2
A_72_P243077	-2.04023	down
A_72_P423019	-2.04197	down
A_72_P400818	-2.0434	down	PLEKHH1
A_72_P432544	-2.04346	down
A_72_P055626	-2.04446	down
A_72_P231452	-2.04448	down	FERMT1
A_72_P091996	-2.04596	down
A_72_P375448	-2.05021	down	NDUFAB1
A_72_P072526	-2.05027	down
A_72_P102136	-2.05108	down
A_72_P399873	-2.05565	down
MIL_PIG_00229	-2.05699	down	PPARGC1B
A_72_P084376	-2.05822	down
MIL_PIG_14977	-2.06017	down	BCHE
A_72_P148186	-2.06203	down
A_72_P302389	-2.06451	down	LOC100620875
A_72_P565699	-2.06583	down	P2RY2;LOC100624473;P2Y2;P2Y2R
MIL_PIG_16138	-2.06747	down	PRSS42
A_72_P277204	-2.07468	down
A_72_P349423	-2.07689	down	PTTG1;PTTG
A_72_P343338	-2.08295	down
A_72_P177806	-2.08436	down	HR
A_72_P121576	-2.08509	down	LOC100515931;PPP1R3B
A_72_P147156	-2.08572	down
A_72_P048236	-2.08823	down	LOC100516760
A_72_P200337	-2.08903	down
A_72_P422554	-2.09416	down
MIL_PIG_10571	-2.1039	down	ESYT3
A_72_P410383	-2.1041	down
MIL_PIG_04248	-2.1067	down	MFSD6L
A_72_P130586	-2.10776	down
MIL_PIG_02068	-2.10907	down	INMT;LOC100621936
MIL_PIG_05284	-2.11641	down
A_72_P108281	-2.11927	down
A_72_P043181	-2.12002	down
MIL_PIG_05604	-2.12125	down	CA14
A_72_P227478	-2.12156	down
MIL_PIG_10100	-2.12159	down	NAA40
A_72_P304124	-2.12419	down
A_72_P442508	-2.12546	down	LOC100520688
A_72_P441289	-2.12564	down	DLK1;LOC100624633
A_72_P036386	-2.12641	down
MIL_PIG_08280	-2.12811	down	FAM181B
A_72_P316258	-2.12824	down	MOCS1
A_72_P295449	-2.12913	down
MIL_PIG_11272	-2.13157	down	LOC100624753
A_72_P392258	-2.13165	down	LIPC
A_72_P106051	-2.13556	down
A_72_P361833	-2.13814	down
A_72_P237617	-2.13864	down	SPAG5
A_72_P108216	-2.14074	down	EXTL1
A_72_P096656	-2.15108	down
A_72_P713173	-2.15211	down	MPZL1
A_72_P075896	-2.15957	down
A_72_P442634	-2.16182	down	GPD1
A_72_P029381	-2.16196	down
A_72_P001576	-2.16657	down
A_72_P010276	-2.17152	down
MIL_PIG_13413	-2.18269	down	LOC100512810
MIL_PIG_01435	-2.18589	down	LOC100521704
A_72_P123876	-2.18605	down
MIL_PIG_09324	-2.18997	down	FLRT1
MIL_PIG_15621	-2.1931	down	LOC100737300
A_72_P442171	-2.19502	down	MEG3;GTL2
MIL_PIG_13189	-2.19503	down	LOC100155779;LOC100524508;LOC100156174
A_72_P516452	-2.19875	down	PYGM
A_72_P094731	-2.19928	down
MIL_PIG_00577	-2.20117	down	MYO19
A_72_P511726	-2.20232	down
MIL_PIG_04635	-2.20411	down	DDX4;VASA
A_72_P151206	-2.20666	down	CENPF
A_72_P002961	-2.20939	down
MIL_PIG_07156	-2.20994	down	MPP3
MIL_PIG_07198	-2.21007	down	INMT
A_72_P193137	-2.21056	down
A_72_P693194	-2.21475	down	COL21A1
A_72_P214952	-2.21579	down
A_72_P171956	-2.22121	down
MIL_PIG_13154	-2.22174	down	LOC100154063;LOC100515261;BAIAP2L2
A_72_P574044	-2.22589	down	PYGM
A_72_P065181	-2.22601	down
A_72_P229257	-2.22869	down
A_72_P638375	-2.22935	down	LOC100738932
MIL_PIG_06450	-2.23155	down	ETV7
MIL_PIG_08563	-2.23242	down	SMPD1
A_72_P235802	-2.2343	down	LOC396679;AMT
A_72_P653642	-2.23896	down
A_72_P182931	-2.24371	down
A_72_P035731	-2.25066	down	DLK1;LOC100624633
A_72_P276864	-2.25148	down
A_72_P441798	-2.2548	down	PPARA;LOC100624946;PPARALPHA
MIL_PIG_11241	-2.25811	down	NMRK2
A_72_P465327	-2.25863	down	CA5B
A_72_P071986	-2.26008	down	LOC100738932
A_72_P425809	-2.26481	down	LOC100513205
A_72_P238657	-2.26935	down
A_72_P227397	-2.27017	down
MIL_PIG_01079	-2.27023	down	SLC29A2
A_72_P379738	-2.27025	down
A_72_P668223	-2.27173	down
A_72_P251742	-2.27428	down
A_72_P329118	-2.27496	down	C3H2orf40;C2orf40
A_72_P139471	-2.27522	down	LOC100152699;LOC100624781;COQ10A
MIL_PIG_15377	-2.27728	down	LOC100627488
MIL_PIG_14638	-2.27867	down	LOC100621028
MIL_PIG_03806	-2.27959	down	PAQR9
MIL_PIG_08917	-2.28312	down	MTL5
MIL_PIG_01327	-2.29668	down	LOC100520600;TP53I11
A_72_P394173	-2.29685	down
MIL_PIG_12147	-2.29977	down	LIPC;LOC100737035
A_72_P373903	-2.30322	down
A_72_P232332	-2.30617	down	ACY1
A_72_P440521	-2.3065	down	CCNB2
MIL_PIG_13959	-2.30719	down	LOC100519757
A_72_P621243	-2.3152	down	ACY1
A_72_P387033|A_72_P485451	-2.31872	down	SLC38A3
MIL_PIG_12279	-2.31967	down	LOC100737495;ANKRD52
A_72_P300829	-2.32671	down	PHF19
A_72_P398643	-2.32841	down
A_72_P366538	-2.33539	down
A_72_P011676	-2.34549	down
A_72_P409233	-2.3476	down	CENPF
A_72_P398153	-2.34817	down
A_72_P288039	-2.35325	down
A_72_P261022	-2.35396	down	LOC100738932;LOC100621053
A_72_P250937	-2.35563	down
MIL_PIG_13089	-2.35568	down	PPP1R3C;LOC100738932;LOC100621053
A_72_P192912	-2.36475	down
MIL_PIG_10753	-2.36916	down	LOC100622364
A_72_P330113	-2.36964	down	KIF4A
A_72_P217422	-2.38172	down
MIL_PIG_12876	-2.38187	down	LOC100739660
MIL_PIG_00587	-2.38509	down	IL17B
A_72_P219647	-2.38604	down
A_72_P140151	-2.38709	down
MIL_PIG_13374	-2.38718	down	PYY
A_72_P164801	-2.38861	down
A_72_P118326	-2.38916	down
A_72_P489505	-2.39445	down	PPIF;LOC100628155
MIL_PIG_00443	-2.40127	down	MPP3
A_72_P407598	-2.404	down
A_72_P583626	-2.40456	down
A_72_P183436	-2.40636	down
A_72_P379788	-2.4243	down
MIL_PIG_06212	-2.43463	down	STAMBPL1
A_72_P348558	-2.43843	down
A_72_P311103	-2.44323	down
A_72_P359413	-2.45024	down	SEZ6L
MIL_PIG_03464	-2.45065	down	FAM83D
A_72_P426941	-2.46943	down
A_72_P166976	-2.492	down
A_72_P005821	-2.49832	down	ROPN1
A_72_P056231	-2.50437	down
MIL_PIG_01777	-2.52459	down	CEACAM16
A_72_P213957	-2.52787	down	MFSD6L
MIL_PIG_09272	-2.54137	down	LOC100522080
A_72_P063551	-2.54407	down	CKAP2L
A_72_P734749	-2.56927	down	SLPI
A_72_P046946	-2.57062	down
A_72_P074876	-2.57186	down
A_72_P380758	-2.57744	down
A_72_P019541	-2.58933	down
MIL_PIG_15759	-2.59533	down	LOC100737961
A_72_P704837	-2.59926	down
A_72_P311348	-2.62503	down
A_72_P757455	-2.62615	down	SLPI
A_72_P386413	-2.63223	down
A_72_P749677	-2.63376	down	SLPI;ALP
A_72_P440846	-2.64022	down	SLC2A4;GLUT4
A_72_P745809	-2.64046	down	SLPI
A_72_P730474	-2.65575	down	SLPI;ALP
MIL_PIG_09209	-2.66741	down	FAM64A
A_72_P759806	-2.66816	down	SLPI
A_72_P308438	-2.67442	down
A_72_P228642	-2.67716	down
A_72_P587776	-2.69265	down	PBK
MIL_PIG_08027	-2.71136	down	C1H15orf43
A_72_P112671	-2.72002	down
A_72_P101881	-2.72861	down	SLC2A4;LOC100739542;GLUT4
A_72_P152716	-2.73943	down	LOC100523747
A_72_P242947	-2.74664	down	LOC100153697;LOC100625752;LDHAL6B
A_72_P731188	-2.74749	down
A_72_P252857	-2.74774	down
MIL_PIG_00502	-2.7578	down	LOC100513372;DHTKD1
A_72_P359428	-2.76194	down
MIL_PIG_01204	-2.78222	down	ABCD1
A_72_P366303	-2.78301	down
A_72_P751785	-2.79021	down	ACTC1
A_72_P079971	-2.79351	down
MIL_PIG_10087	-2.80279	down	LOC100525623
A_72_P093276	-2.81134	down
A_72_P002056	-2.8245	down
MIL_PIG_12887	-2.83024	down	HUNK
A_72_P182066	-2.83283	down	SCML1
MIL_PIG_02343	-2.83463	down	ALS2CR12
MIL_PIG_14531	-2.85389	down	LOC100526251
MIL_PIG_13853	-2.8593	down	PABPC5
MIL_PIG_05487	-2.86743	down
A_72_P759634	-2.87375	down
A_72_P084751	-2.87649	down
A_72_P024901	-2.91226	down	INHA
A_72_P719753	-2.93805	down	FAM96A
A_72_P094616	-2.96765	down
A_72_P599238	-2.97749	down	MMP11
A_72_P413078	-2.97898	down
A_72_P747686	-2.98711	down	CDKN3
A_72_P130061	-2.99016	down
A_72_P352923	-3.02652	down	GPD1
A_72_P545901	-3.02936	down	RBM38;RNPC1
MIL_PIG_15014	-3.03863	down	LOC100624406
A_72_P662126	-3.0411	down	GPD1
A_72_P033876	-3.06233	down
A_72_P297934	-3.07916	down
A_72_P098471	-3.09839	down	NEFL
MIL_PIG_06771	-3.0988	down	LOC100511275;MR1
A_72_P667123	-3.10955	down	GPD1
A_72_P193002	-3.11562	down	C1QTNF3
A_72_P312533	-3.11577	down
A_72_P077646	-3.12843	down	P2RY2;P2Y2;P2Y2R
A_72_P088391	-3.16279	down	SLPI;ALP
A_72_P100706	-3.1723	down	RASGEF1A
MIL_PIG_12981	-3.20196	down	PLA2G2D;LOC100513930
A_72_P598558	-3.21363	down	LZTS1;LOC100627666
A_72_P511080	-3.23057	down	P2RY2
A_72_P301459	-3.27576	down
MIL_PIG_02537	-3.2882	down	FLYWCH2
MIL_PIG_07110	-3.28871	down	CCDC113;LOC100736676
A_72_P116546	-3.35762	down
A_72_P107421	-3.38326	down	TMEM163
A_72_P049611	-3.39027	down
A_72_P448551	-3.40307	down	LOC100739542;SLC2A4
A_72_P165661	-3.51548	down	RBM38;RNPC1
A_72_P020069	-3.53162	down	MMP11
A_72_P575479	-3.55365	down
A_72_P048141	-3.56439	down	LGI2
A_72_P427604	-3.5661	down
A_72_P316753	-3.57891	down
A_72_P507335	-3.58061	down	MMP11
A_72_P215127	-3.62848	down	LOC100526032
A_72_P307613	-3.63098	down
A_72_P488781	-3.69947	down	MMP11
MIL_PIG_14292	-3.79894	down	GNRH2
A_72_P100991	-3.82419	down	ACTC1
A_72_P291029	-3.8485	down
A_72_P414973	-3.92052	down	MYHC
A_72_P309808	-3.96003	down	P2RY1;P2Y1R
MIL_PIG_14513	-3.98723	down	LOC100526032;RCOR2
A_72_P102916	-3.99256	down
A_72_P146956	-4.04905	down	INHA
MIL_PIG_01038	-4.07449	down	MYCN
A_72_P024351	-4.09785	down
A_72_P239697	-4.12283	down
A_72_P036081	-4.15825	down
A_72_P678614	-4.2074	down	MMP11
A_72_P405798	-4.49499	down	P2RY1;P2Y1R
A_72_P384998	-4.57318	down	CHGA
A_72_P092741	-4.70161	down
A_72_P544327	-4.74326	down	P2RY1
A_72_P307968	-4.86737	down
A_72_P276809	-4.93731	down
MIL_PIG_14760	-5.00972	down	CATSPER3
A_72_P378973	-5.33021	down
A_72_P262832	-6.10602	down
MIL_PIG_11983	-6.94328	down	NCCRP1
MIL_PIG_12624	-8.73226	down	LOC100738741
MIL_PIG_10755	-9.60022	down	LOC100622368
A_72_P355308	-14.3442	down
MIL_PIG_13566	-14.7197	down	LOC100514834
