# Supplementary material for: Analysis of region specific gene expression patterns in the heart and systemic responses after experimental myocardial ischemia
Source: Oncotarget. 2017 May 17;8(37):60809–25. doi: 10.18632/oncotarget.17955 (PMC5617387; doi:10.18632/oncotarget.17955)
Supplement: Supplementary file 4 [file oncotarget-08-60809-s004.xlsx]

## Sheet: Tabelle1
Supplementary Data 4: mRNAs differentially expressed in the remote zone (RZ) compared to the control zone (CZ)
ProbeName	Fold change	Regulation	GeneSymbol
A_72_P194957	5.55739	up
A_72_P386298	4.31526	up	MYO5B
MIL_PIG_04675	3.59216	up	LOC100621791;C10orf10
A_72_P381738	3.44197	up
MIL_PIG_04211	3.38293	up	NR1D1
A_72_P136156	3.28974	up
A_72_P160371	3.25876	up
A_72_P200022	3.1949	up
A_72_P115981	3.18614	up
A_72_P026156	3.03107	up
A_72_P050536	2.98717	up
A_72_P285654	2.9542	up
MIL_PIG_00345	2.93555	up	ADCYAP1R1;LOC100624748;PAC1
MIL_PIG_10491	2.79478	up	KIAA1244;LOC100621169
MIL_PIG_04834	2.76833	up
MIL_PIG_16126	2.76667	up	LOC100739728
A_72_P491285	2.73096	up	KIAA1244
MIL_PIG_06170	2.71867	up	PENK
A_72_P208717	2.61258	up
A_72_P282759	2.60722	up
A_72_P295829	2.59544	up
A_72_P367808	2.53288	up
MIL_PIG_02101	2.52346	up	EFHC2
A_72_P028991	2.49751	up
A_72_P074236	2.48279	up
A_72_P038031	2.47298	up
MIL_PIG_07008	2.42682	up	PCYT1A
A_72_P046976	2.40192	up
A_72_P156836	2.38754	up
A_72_P386873	2.37395	up
MIL_PIG_08816	2.34392	up	ZNF282
MIL_PIG_05286	2.33419	up	FOXP2;LOC100620234
A_72_P012176	2.31852	up
A_72_P602073	2.3087	up	KHDRBS3
A_72_P084206	2.28072	up
A_72_P288094	2.27203	up
A_72_P090136	2.27191	up
A_72_P473258	2.26203	up	KHDRBS3;CU151851.1
A_72_P226717	2.25496	up
A_72_P021671	2.25415	up
A_72_P235547	2.25055	up
A_72_P209452	2.23483	up
A_72_P011986	2.21006	up
A_72_P662950	2.20998	up	KHDRBS3
A_72_P163636	2.20835	up	KHDRBS3;CU151851.1
A_72_P440336	2.19993	up	LIPE;HSL
A_72_P708840	2.19941	up	SELENBP1
A_72_P223552	2.19713	up	LIPE;HSL
A_72_P390023	2.17072	up
A_72_P317703	2.16405	up
A_72_P310378	2.15849	up
A_72_P394893	2.15339	up
A_72_P196792	2.14133	up
A_72_P251602	2.14117	up
A_72_P362993	2.13373	up
A_72_P707018	2.13053	up
A_72_P289954	2.12548	up
MIL_PIG_04389	2.11489	up
A_72_P012996	2.11108	up
A_72_P186876	2.11085	up
A_72_P198697	2.10331	up
A_72_P249247	2.09224	up
A_72_P099426	2.08952	up
A_72_P281939	2.07572	up
A_72_P426494	2.06829	up	LOC100737804;PPIP5K2
MIL_PIG_08547	2.06547	up	CISH;CISH_TV2
A_72_P058056	2.06417	up	MTUS1
A_72_P235222	2.06409	up
A_72_P279229	2.04186	up
A_72_P316543	2.03765	up
A_72_P443274	2.02171	up
A_72_P452898	2.02121	up	DACH1
A_72_P057556	2.01826	up
A_72_P118086	2.0127	up	INPP4A
MIL_PIG_11080	2.006	up	LOC100623811
A_72_P312638	2.00338	up
A_72_P410768	2.00232	up
A_72_P383143	2.00102	up
A_72_P192912	-2.00155	down
A_72_P444505	-2.0022	down	ACTC1
A_72_P029381	-2.00423	down
MIL_PIG_12876	-2.00599	down	LOC100739660
A_72_P121576	-2.00692	down	LOC100515931;PPP1R3B
A_72_P108211	-2.01922	down	SLC25A15
A_72_P211927	-2.02412	down	LOC100038017;LPAR4
MIL_PIG_04155	-2.02464	down
MIL_PIG_02203	-2.02581	down	PDP2
A_72_P385123	-2.03394	down	ACTB;BETA-ACTIN
A_72_P072521	-2.05978	down
A_72_P497008	-2.06213	down	LPIN1
A_72_P227478	-2.06664	down
A_72_P163576	-2.07542	down
A_72_P440846	-2.07683	down	SLC2A4;GLUT4
A_72_P379738	-2.08531	down
A_72_P215302	-2.09775	down
A_72_P112671	-2.10238	down
A_72_P598558	-2.10467	down	LZTS1;LOC100627666
A_72_P662126	-2.10702	down	GPD1
MIL_PIG_09428	-2.11593	down	SH3TC1
A_72_P270174	-2.11656	down
MIL_PIG_08221	-2.11734	down	DCK
A_72_P250097	-2.12155	down
A_72_P230702	-2.12837	down	KRT4
A_72_P366303	-2.13784	down
A_72_P101881	-2.13886	down	SLC2A4;LOC100739542;GLUT4
A_72_P247517	-2.14516	down
A_72_P010276	-2.14588	down
MIL_PIG_09272	-2.15062	down	LOC100522080
A_72_P667123	-2.16189	down	GPD1
A_72_P166976	-2.16233	down
MIL_PIG_05658	-2.17653	down	CATSPER3
A_72_P545901	-2.18087	down	RBM38;RNPC1
A_72_P165826	-2.18163	down	ITGB1BP2
A_72_P252857	-2.19061	down
MIL_PIG_11241	-2.1997	down	NMRK2
A_72_P308438	-2.203	down
A_72_P320633	-2.20718	down
A_72_P511080	-2.22472	down	P2RY2
A_72_P327283	-2.23328	down
A_72_P653642	-2.23354	down
A_72_P071986	-2.24991	down	LOC100738932
MIL_PIG_00615	-2.25509	down	FBXO5
A_72_P638375	-2.25687	down	LOC100738932
MIL_PIG_00587	-2.25906	down	IL17B
A_72_P440301	-2.26035	down	TOPOII;TOP2A
A_72_P330113	-2.26153	down	KIF4A
MIL_PIG_00851	-2.26945	down	LOC100516384;DLG2
A_72_P123876	-2.28423	down
A_72_P106971	-2.30206	down	COL21A1
A_72_P165661	-2.30932	down	RBM38;RNPC1
A_72_P069931	-2.31014	down
A_72_P261022	-2.32492	down	LOC100738932;LOC100621053
MIL_PIG_05284	-2.32646	down
A_72_P240202	-2.32792	down
A_72_P131251	-2.32819	down
A_72_P102136	-2.32898	down
A_72_P330658	-2.33192	down	COL15A1
A_72_P668223	-2.33489	down
A_72_P311103	-2.34106	down
A_72_P095061	-2.35161	down
MIL_PIG_13089	-2.38214	down	PPP1R3C;LOC100738932;LOC100621053
MIL_PIG_14531	-2.38273	down	LOC100526251
A_72_P047711	-2.38609	down
A_72_P583626	-2.40236	down
A_72_P233432	-2.41107	down
A_72_P307613	-2.41268	down
A_72_P278119	-2.41402	down
A_72_P494411	-2.41917	down	DMRT-1;LOC100626450;DMRT1
A_72_P035936	-2.4205	down	ARNTL;BMAL1
MIL_PIG_15759	-2.44392	down	LOC100737961
A_72_P774924	-2.46237	down	CDKN3
MIL_PIG_15621	-2.48011	down	LOC100737300
A_72_P481317	-2.50659	down	ARNTL;BMAL1
MIL_PIG_01204	-2.51093	down	ABCD1
A_72_P005821	-2.51778	down	ROPN1
A_72_P757455	-2.56229	down	SLPI
A_72_P254337	-2.5743	down
A_72_P448551	-2.5786	down	LOC100739542;SLC2A4
A_72_P373903	-2.60699	down
A_72_P730474	-2.61888	down	SLPI;ALP
A_72_P093276	-2.62564	down
A_72_P118326	-2.6309	down
A_72_P222547	-2.6461	down	GCC2
A_72_P304999	-2.64827	down
A_72_P734749	-2.65473	down	SLPI
A_72_P063551	-2.6564	down	CKAP2L
A_72_P536919	-2.66902	down	LOC100623155
MIL_PIG_15014	-2.67539	down	LOC100624406
MIL_PIG_14460	-2.68812	down	DNAJB5
A_72_P094616	-2.71965	down
A_72_P238657	-2.76234	down
A_72_P049611	-2.78378	down
A_72_P376598	-2.78498	down	DNAJB5
A_72_P250937	-2.87644	down
A_72_P407598	-2.92264	down
A_72_P599238	-2.93049	down	MMP11
A_72_P273779	-2.94696	down
A_72_P082996	-2.94717	down
A_72_P036386	-2.96097	down
A_72_P020069	-2.99078	down	MMP11
A_72_P359413	-3.04097	down	SEZ6L
A_72_P102916	-3.04923	down
A_72_P048141	-3.06927	down	LGI2
A_72_P185206	-3.08077	down	SLC9A1;NHE1
A_72_P678614	-3.1603	down	MMP11
A_72_P747686	-3.16089	down	CDKN3
A_72_P171956	-3.20776	down
A_72_P193467	-3.21699	down	LOC100155620;SLC19A2
MIL_PIG_07773	-3.32884	down	LOC100515532
A_72_P024351	-3.33908	down
MIL_PIG_09332	-3.36277	down	LOC100522375
A_72_P507335	-3.40138	down	MMP11
A_72_P302389	-3.41365	down	LOC100620875
A_72_P098471	-3.52762	down	NEFL
A_72_P488781	-3.54553	down	MMP11
A_72_P281329	-3.56348	down
A_72_P215127	-3.58709	down	LOC100526032
A_72_P440501	-3.66915	down	LOC100623155
A_72_P575479	-3.6792	down
A_72_P751785	-3.92102	down	ACTC1
MIL_PIG_14760	-3.9218	down	CATSPER3
A_72_P378973	-4.26219	down
A_72_P092741	-4.64791	down
MIL_PIG_01038	-5.02076	down	MYCN
A_72_P100991	-5.19499	down	ACTC1
A_72_P193002	-5.38587	down	C1QTNF3
A_72_P307968	-5.77522	down
MIL_PIG_10755	-6.03715	down	LOC100622368
MIL_PIG_12624	-6.8763	down	LOC100738741
MIL_PIG_11983	-6.91006	down	NCCRP1
A_72_P276809	-7.72606	down
A_72_P355308	-10.5008	down
MIL_PIG_13566	-11.3477	down	LOC100514834
# Notes : Fold change >= 2.0
#Entity List : T Test unpaired Corrected p-value P <= 0.05
#Interpretation : RZ vs. CZ (Non-averaged)
#Experiment : Heart Control vs. Medium
#Fold-Change cut-off : 2.0
#Pairing option : All against single condition
#Condition pairs :
#[RZ] vs [CZ]
#Minimum number of pairs:1 out of 1 condition pairs.
# Technology : Agilent.SingleColor.60578
# Owner : lbeerb22
# Created On : Thu Oct 23 12:38:55 CEST 2014
