# Supplementary material for: Analysis of region specific gene expression patterns in the heart and systemic responses after experimental myocardial ischemia
Source: Oncotarget. 2017 May 17;8(37):60809–25. doi: 10.18632/oncotarget.17955 (PMC5617387; doi:10.18632/oncotarget.17955)
Supplement: Supplementary file 5 [file oncotarget-08-60809-s005.xlsx]

## Sheet: 6.A
Supplementary Data 6.A: TFBS analysis (Control Zone vs. Infarction Core Zone)
TF	Family	Gene hits	TFBS hits	Z-score	Fisher score
FEV	Ets	393	1929	24.225	15.12
ELF5	Ets	418	2609	20.599	16.16
RELA	Rel	194	362	18.539	7.924
SPI1	Ets	389	2152	17.79	9.963
GABPA	Ets	244	511	17.092	7.956
NF-kappaB	Rel	213	468	16.679	5.389
RUNX1	Runt	339	1291	14.814	8.264
NFE2L2	Leucine Zipper	153	233	14.674	6.306
SPIB	Ets	442	3733	14.487	18.784
REL	Rel	263	677	14.331	5.97
Tcfcp2l1	CP2	249	720	14.062	2.628
Stat3	Stat	239	549	13.129	3.652
Klf4	BetaBetaAlpha-zinc finger	346	1896	13.026	10.68
ELK1	Ets	332	1198	12.929	6.168
AP1	Leucine Zipper	397	2424	12.525	8.384
ESR1	Hormone-nuclear Receptor	14	14	12.023	3.757
STAT1	Stat	152	258	11.7	2.059
Ar	Hormone-nuclear Receptor	18	P-value	10.28	2.958
SRF	MADS	27	33	10.212	2.634
EBF1	Helix-Loop-Helix	275	847	9.794	4.714
ESR2	Hormone-nuclear Receptor	55	68	9.428	1.685
TP53	Loop-Sheet-Helix	1	1	9.286	1.732
RREB1	BetaBetaAlpha-zinc finger	44	47	8.365	3.246
RORA_2	Hormone-nuclear Receptor	93	118	7.201	3.15
NFKB1	Rel	99	148	7.138	2.532
IRF1	IRF	157	254	6.911	4.553
ZNF354C	BetaBetaAlpha-zinc finger	425	4219	6.897	9.978
SP1	BetaBetaAlpha-zinc finger	313	1637	6.811	8.557
NFATC2	Rel	358	2007	6.392	4.452
CREB1	Leucine Zipper	211	427	6.267	1.581
NR4A2	Hormone-nuclear Receptor	321	1243	6.21	2.59
CTCF	BetaBetaAlpha-zinc finger	78	90	6.184	1.63
CEBPA	Leucine Zipper	298	1148	6.037	2.624
MZF1_1-4	BetaBetaAlpha-zinc finger	411	4063	6.017	10.023
NR1H2::RXRA	Hormone-nuclear Receptor	4	4	5.983	1.719
PLAG1	BetaBetaAlpha-zinc finger	48	59	5.975	1.423
Myf	Helix-Loop-Helix	234	575	5.922	1.831
Spz1	Other	152	271	5.765	1.266
NR2F1	Hormone-nuclear Receptor	87	114	5.742	1.276
NFYA	NFY CCAAT-binding	134	203	5.474	1.217
INSM1	BetaBetaAlpha-zinc finger	186	373	5.388	3.322
Pax6	Homeo	33	34	5.18	2.068
Esrrb	Hormone-nuclear Receptor	219	546	5.103	0.469
ELK4	Ets	136	204	4.929	1.028
HLF	Leucine Zipper	127	213	4.718	1.33
TAL1::TCF3	Helix-Loop-Helix	169	308	4.568	1.115
Myb	Myb	317	1194	4.507	3.327
MZF1_5-13	BetaBetaAlpha-zinc finger	335	1565	4.419	8.466
Hand1::Tcfe2a	Helix-Loop-Helix	301	1109	4.202	1.637
Zfp423	BetaBetaAlpha-zinc finger	119	211	3.713	0.325
Foxa2	Forkhead	264	878	3.677	1.476
SOX9	High Mobility Group	244	840	3.628	0.361
znf143	BetaBetaAlpha-zinc finger	31	33	3.599	1.081
PPARG::RXRA	Hormone-nuclear Receptor	127	229	3.523	0.321
HNF1A	Homeo	67	93	3.363	0.701
FOXO3	Forkhead	310	1390	3.03	1.88
IRF2	IRF	21	21	3.012	1.182
Gata1	GATA	331	1507	2.592	2.619
Nkx3-2	Homeo	367	1818	2.514	5.369
ZEB1	BetaBetaAlpha-zinc finger	403	3386	2.382	3.736
RORA_1	Hormone-nuclear Receptor	200	382	2.35	1.813
HNF4A	Hormone-nuclear Receptor	138	228	2.249	0.545
Myc	Helix-Loop-Helix	178	372	2.068	0.466
TLX1::NFIC	Homeo::Nuclear Factor I-CCAAT-binding	24	25	1.849	0.751
TEAD1	Homeo	116	170	1.51	0.821
Arnt	Helix-Loop-Helix	161	279	1.24	1.297
Sox2	High Mobility Group	54	77	0.965	0.155
PBX1	Homeo	90	132	0.869	0.678
USF1	Helix-Loop-Helix	218	431	0.371	2.143
FOXI1	Forkhead	259	964	0.36	0.936
HIF1A::ARNT	Helix-Loop-Helix	259	734	0.1	3.122
MAX	Helix-Loop-Helix	184	310	0.091	1.553
HOXA5	Homeo	417	4010	0.04	6.571
Tal1::Gata1	Helix-Loop-Helix	137	218	-0.001	0.757
E2F1	E2F	175	343	-0.027	0.512
Gfi	BetaBetaAlpha-zinc finger	332	1281	-0.046	5.658
NHLH1	Helix-Loop-Helix	122	192	-0.053	0.376
Egr1	BetaBetaAlpha-zinc finger	142	237	-0.054	0.903
MYC::MAX	Helix-Loop-Helix	75	88	-0.108	0.646
YY1	BetaBetaAlpha-zinc finger	378	3209	-0.148	0.827
EWSR1-FLI1	Ets	4	4	-0.201	0.41
RXRA::VDR	Hormone-nuclear Receptor	9	9	-0.354	0.418
Arnt::Ahr	Helix-Loop-Helix	310	1281	-0.361	1.921
Pax5	Homeo	25	26	-0.496	0.411
Zfx	BetaBetaAlpha-zinc finger	223	643	-0.58	1.276
FOXA1	Forkhead	307	1221	-0.701	2.241
Pax4	Homeo	2	2	-0.797	0.351
PPARG	Hormone-nuclear Receptor	1	1	-1.084	0.295
Pou5f1	Homeo	68	96	-2.055	0.222
RXR::RAR_DR5	Hormone-nuclear Receptor	25	26	-2.446	0.242
Sox17	High Mobility Group	299	1250	-2.727	0.412
NFIL3	Leucine Zipper	138	293	-2.859	0.197
FOXF2	Forkhead	80	117	-2.921	0.132
Nr2e3	Hormone-nuclear Receptor	135	222	-2.947	0.411
HNF1B	Homeo	73	124	-3.148	0.022
Pdx1	Homeo	346	2676	-3.205	1.262
Ddit3::Cebpa	Leucine Zipper	109	177	-3.242	0.089
TBP	TATA-binding	213	636	-3.251	0.11
Sox5	High Mobility Group	274	1356	-3.285	0.154
Prrx2	Homeo	332	2326	-3.37	0.86
Mycn	Helix-Loop-Helix	181	348	-3.375	0.587
Nobox	Homeo	292	1456	-3.411	0.414
SRY	High Mobility Group	316	1932	-3.535	0.353
T	T	33	34	-3.718	0.129
Foxd3	Forkhead	257	931	-3.724	1.433
Evi1	BetaBetaAlpha-zinc finger	39	40	-4.252	0.332
NR3C1	Hormone-nuclear Receptor	47	53	-4.627	0.117
FOXD1	Forkhead	283	1166	-4.773	0.479
REST	BetaBetaAlpha-zinc finger	2	2	-5.773	0.039
Nkx2-5	Homeo	359	3689	-6.497	0.136
ARID3A	Arid	355	3082	-6.698	0.917
MIZF	BetaBetaAlpha-zinc finger	31	33	-7.1	0.008
Lhx3	Homeo	108	216	-7.416	0.024
MEF2A	MADS	141	260	-8.042	0.123
Foxq1	Forkhead	149	378	-8.334	0.007
NKX3-1	Homeo	255	1195	-10.518	0.031

## Sheet: 6.B
Supplementary data 6.B: TFBS analysis (Control Zone vs. Border Zone)
TF	Family	Gene hits	TFBS hits	Z-score	Fisher score
FOXI1	Forkhead	19	127	22.184	4.993
ARID3A	Arid	25	378	21.081	8.49
TBP	TATA-binding	16	84	18.891	3.35
FOXA1	Forkhead	21	145	18.024	5.452
SRY	High Mobility Group	21	217	16.53	3.976
CEBPA	Leucine Zipper	21	131	16.339	6.095
HOXA5	Homeo	24	400	15.993	4.653
Pdx1	Homeo	22	296	15.147	4.303
Lhx3	Homeo	11	37	15.127	3.654
Nkx2-5	Homeo	26	386	15.063	9.803
Foxa2	Forkhead	18	98	14.713	3.959
NKX3-1	Homeo	20	156	14.403	5.037
FOXD1	Forkhead	19	140	13.953	3.532
Foxd3	Forkhead	18	107	13.87	4.272
Nobox	Homeo	21	P-value	13.678	5.215
Sox17	High Mobility Group	23	140	13.143	7.742
Evi1	BetaBetaAlpha-zinc finger	7	9	10.507	5.779
NR3C1	Hormone-nuclear Receptor	7	10	10.449	4.331
Gata1	GATA	22	143	9.851	5.593
Sox5	High Mobility Group	20	144	9.753	4.558
Gfi	BetaBetaAlpha-zinc finger	19	127	9.68	2.962
Prrx2	Homeo	22	239	9.565	4.777
HNF1B	Homeo	10	19	9.531	5.052
TLX1::NFIC	Homeo::Nuclear Factor I-CCAAT-binding	5	5	9.297	5.38
SOX9	High Mobility Group	18	85	9.228	4.205
NFE2L2	Leucine Zipper	15	23	8.887	8.952
HLF	Leucine Zipper	11	24	8.383	4.032
Ddit3::Cebpa	Leucine Zipper	10	23	7.85	3.005
TAL1::TCF3	Helix-Loop-Helix	16	32	7.7	6.956
YY1	BetaBetaAlpha-zinc finger	23	290	7.419	3.784
FOXO3	Forkhead	19	127	6.935	3.064
Foxq1	Forkhead	14	44	6.643	3.962
MEF2A	MADS	12	33	6.54	3.219
AP1	Leucine Zipper	25	198	6.412	8.055
FEV	Ets	23	145	6.361	5.753
Zfp423	BetaBetaAlpha-zinc finger	8	21	6.025	1.457
TEAD1	Homeo	12	18	5.414	5.58
Sox2	High Mobility Group	6	9	5.373	2.702
NR4A2	Hormone-nuclear Receptor	21	106	5.277	4.834
Pax6	Homeo	4	4	5.081	3.296
EWSR1-FLI1	Ets	1	1	5.076	1.625
IRF1	IRF	9	23	5.037	1.794
NFATC2	Rel	22	165	4.631	4.654
ELF5	Ets	22	193	4.586	3.287
NFIL3	Leucine Zipper	10	30	4.557	1.946
RORA_1	Hormone-nuclear Receptor	14	35	4.262	3.314
Nr2e3	Hormone-nuclear Receptor	11	25	4.241	3.037
HNF1A	Homeo	7	9	3.768	3.389
SPIB	Ets	24	279	3.345	4.745
SPI1	Ets	22	156	3.306	4.011
Stat3	Stat	16	41	3.274	3.848
FOXF2	Forkhead	5	12	2.965	0.831
CREB1	Leucine Zipper	15	34	2.565	3.618
IRF2	IRF	2	2	2.225	1.504
Hand1::Tcfe2a	Helix-Loop-Helix	18	87	2.202	2.52
RXR::RAR_DR5	Hormone-nuclear Receptor	3	3	2.111	1.847
RORA_2	Hormone-nuclear Receptor	6	9	2.021	1.817
T	T	4	4	1.575	2.132
Myb	Myb	23	91	1.393	8.259
Nkx3-2	Homeo	24	140	1.276	7.381
Pou5f1	Homeo	4	8	0.411	0.717
Spz1	Other	11	19	0.373	2.734
MYC::MAX	Helix-Loop-Helix	6	7	0.345	1.949
NFYA	NFY CCAAT-binding	9	14	-0.001	1.958
Pax5	Homeo	2	2	-0.113	0.992
Esrrb	Hormone-nuclear Receptor	14	38	-0.492	2.032
USF1	Helix-Loop-Helix	11	31	-0.696	0.959
INSM1	BetaBetaAlpha-zinc finger	10	25	-0.758	1.374
ZEB1	BetaBetaAlpha-zinc finger	25	247	-0.84	6.604
MZF1_5-13	BetaBetaAlpha-zinc finger	18	111	-1.053	2.415
E2F1	E2F	9	24	-1.141	0.705
STAT1	Stat	6	15	-1.191	0.36
MIZF	BetaBetaAlpha-zinc finger	3	3	-1.206	0.979
PLAG1	BetaBetaAlpha-zinc finger	2	3	-1.307	0.471
PPARG::RXRA	Hormone-nuclear Receptor	10	15	-1.314	2.508
NHLH1	Helix-Loop-Helix	10	13	-1.454	2.786
TP53	Loop-Sheet-Helix	0	0	-1.515	0
MAX	Helix-Loop-Helix	8	21	-1.63	0.45
PPARG	Hormone-nuclear Receptor	0	0	-1.738	0
NR1H2::RXRA	Hormone-nuclear Receptor	0	0	-1.899	0
Myf	Helix-Loop-Helix	17	37	-1.973	4.546
RREB1	BetaBetaAlpha-zinc finger	2	2	-2	0.733
PBX1	Homeo	6	8	-2.02	1.368
ELK1	Ets	22	75	-2.044	6.47
ESR2	Hormone-nuclear Receptor	3	3	-2.063	0.876
HNF4A	Hormone-nuclear Receptor	10	14	-2.315	2.221
Pax4	Homeo	0	0	-2.459	0
Tal1::Gata1	Helix-Loop-Helix	7	14	-2.659	0.715
RUNX1	Runt	19	79	-2.702	3.038
REST	BetaBetaAlpha-zinc finger	0	0	-2.92	0
MZF1_1-4	BetaBetaAlpha-zinc finger	23	276	-2.953	4.116
Arnt::Ahr	Helix-Loop-Helix	19	85	-3.122	3.076
ESR1	Hormone-nuclear Receptor	0	0	-3.39	0
RXRA::VDR	Hormone-nuclear Receptor	0	0	-3.396	0
CTCF	BetaBetaAlpha-zinc finger	4	4	-3.416	0.804
REL	Rel	16	36	-3.468	3.234
Mycn	Helix-Loop-Helix	13	22	-3.574	2.767
EBF1	Helix-Loop-Helix	17	49	-3.668	3.386
RELA	Rel	10	15	-3.69	1.633
NFKB1	Rel	4	6	-3.725	0.489
Egr1	BetaBetaAlpha-zinc finger	10	13	-3.93	2.242
Arnt	Helix-Loop-Helix	6	13	-4.106	0.232
Ar	Hormone-nuclear Receptor	0	0	-4.358	0
SRF	MADS	0	0	-4.364	0
SP1	BetaBetaAlpha-zinc finger	17	101	-4.921	2.46
Myc	Helix-Loop-Helix	9	19	-5.035	0.645
ELK4	Ets	4	7	-5.526	0.096
NR2F1	Hormone-nuclear Receptor	3	3	-6.183	0.256
NF-kappaB	Rel	7	17	-6.53	0.187
znf143	BetaBetaAlpha-zinc finger	0	0	-6.669	0
GABPA	Ets	11	19	-7.127	0.949
Tcfcp2l1	CP2	14	33	-7.921	1.753
Klf4	BetaBetaAlpha-zinc finger	19	101	-8.36	3.035
HIF1A::ARNT	Helix-Loop-Helix	13	32	-8.99	1.081
ZNF354C	BetaBetaAlpha-zinc finger	23	242	-9.165	3.417
Zfx	BetaBetaAlpha-zinc finger	12	30	-10.242	1.133

## Sheet: 6.C
Supplementary data 6.C: TFBS analysis (Control Zone vs. Remote Zone)
TF	Family	Gene hits	TFBS hits	Z-score	Fisher score
Nkx2-5	Homeo	15	542	35.705	2.003
ARID3A	Arid	16	492	35.585	3.746
SRY	High Mobility Group	15	300	33.684	3.521
HOXA5	Homeo	14	530	33.342	0.98
FOXI1	Forkhead	13	157	31.585	3.555
Foxd3	Forkhead	11	152	29.445	1.934
FOXD1	Forkhead	15	198	28.471	4.894
Pdx1	Homeo	15	390	28.156	2.939
Foxq1	Forkhead	9	84	27.891	2.391
Foxa2	Forkhead	11	133	27.325	1.773
NKX3-1	Homeo	12	212	26.671	1.972
FOXA1	Forkhead	11	175	25.586	1.029
CEBPA	Leucine Zipper	11	165	25.158	1.232
Prrx2	Homeo	14	332	22.488	2.233
Nobox	Homeo	11	206	22.019	0.957
Sox5	High Mobility Group	14	200	21.803	3.588
NFIL3	Leucine Zipper	8	54	19.445	2.432
FOXF2	Forkhead	6	P-value	18.644	2.756
FOXO3	Forkhead	13	176	18.336	2.229
Lhx3	Homeo	8	42	17.742	3.206
Sox17	High Mobility Group	16	161	17.156	5.719
Gata1	GATA	14	171	15.977	2.681
SOX9	High Mobility Group	11	106	15.355	1.9
HLF	Leucine Zipper	9	33	15.207	4.716
Gfi	BetaBetaAlpha-zinc finger	14	151	14.986	3.106
Nr2e3	Hormone-nuclear Receptor	9	41	13.074	3.772
AP1	Leucine Zipper	18	237	11.916	7.417
HNF1B	Homeo	5	22	11.72	1.795
Ddit3::Cebpa	Leucine Zipper	8	27	10.349	3.43
RORA_1	Hormone-nuclear Receptor	10	47	10.091	2.846
RORA_2	Hormone-nuclear Receptor	6	15	9.291	3.339
MEF2A	MADS	11	39	9.245	5.595
Pou5f1	Homeo	6	15	9.236	3.553
PBX1	Homeo	5	19	9.201	1.795
TBP	TATA-binding	11	70	9.117	2.516
NFATC2	Rel	16	193	8.555	4.509
Tal1::Gata1	Helix-Loop-Helix	7	26	8.54	1.956
IRF1	IRF	10	28	8.086	5.356
Evi1	BetaBetaAlpha-zinc finger	4	8	7.842	3.059
ELF5	Ets	16	219	7.812	3.385
FEV	Ets	14	158	7.515	2.036
Nkx3-2	Homeo	13	171	6.913	1.304
TAL1::TCF3	Helix-Loop-Helix	8	32	6.47	1.92
STAT1	Stat	9	24	6.298	3.732
TLX1::NFIC	Homeo::Nuclear Factor I-CCAAT-binding	3	4	5.94	3.211
HNF1A	Homeo	3	11	5.936	0.955
NR2F1	Hormone-nuclear Receptor	6	12	5.325	3.145
SPIB	Ets	17	307	5.116	4.063
Pax6	Homeo	2	4	4.598	1.508
MYC::MAX	Helix-Loop-Helix	6	10	3.54	3.509
MAX	Helix-Loop-Helix	9	30	3.186	2.401
SPI1	Ets	15	161	2.338	2.743
Stat3	Stat	13	41	2.019	5.173
ESR2	Hormone-nuclear Receptor	4	5	1.63	2.637
NR4A2	Hormone-nuclear Receptor	13	99	1.411	2.064
T	T	4	4	1.166	3.26
YY1	BetaBetaAlpha-zinc finger	17	266	1.099	4.372
RXRA::VDR	Hormone-nuclear Receptor	1	1	0.996	1.261
Hand1::Tcfe2a	Helix-Loop-Helix	13	87	0.37	2.426
HNF4A	Hormone-nuclear Receptor	9	18	0.291	3.737
USF1	Helix-Loop-Helix	9	35	0.201	1.606
NR3C1	Hormone-nuclear Receptor	3	5	0.03	1.287
Sox2	High Mobility Group	4	6	-0.096	1.968
TEAD1	Homeo	7	13	-0.271	2.717
CTCF	BetaBetaAlpha-zinc finger	5	6	-0.471	2.578
Esrrb	Hormone-nuclear Receptor	11	40	-0.731	2.665
NFE2L2	Leucine Zipper	10	13	-0.983	5.946
Arnt	Helix-Loop-Helix	6	20	-0.99	0.894
ELK4	Ets	9	13	-1.337	4.106
Arnt::Ahr	Helix-Loop-Helix	14	98	-1.38	3.203
TP53	Loop-Sheet-Helix	0	0	-1.499	0
MIZF	BetaBetaAlpha-zinc finger	3	3	-1.543	1.667
IRF2	IRF	1	1	-1.676	0.766
PPARG	Hormone-nuclear Receptor	0	0	-1.77	0
REL	Rel	10	42	-1.835	1.671
NR1H2::RXRA	Hormone-nuclear Receptor	0	0	-1.939	0
NFYA	NFY CCAAT-binding	6	13	-1.965	1.431
E2F1	E2F	8	24	-1.997	1.569
Spz1	Other	10	17	-2.018	4.658
RREB1	BetaBetaAlpha-zinc finger	2	2	-2.394	1.19
Pax4	Homeo	0	0	-2.523	0
EWSR1-FLI1	Ets	0	0	-2.635	0
REST	BetaBetaAlpha-zinc finger	0	0	-3	0
ESR1	Hormone-nuclear Receptor	0	0	-3.487	0
Myc	Helix-Loop-Helix	9	23	-3.546	2.204
CREB1	Leucine Zipper	6	24	-3.554	0.337
RXR::RAR_DR5	Hormone-nuclear Receptor	1	1	-3.712	0.47
ELK1	Ets	16	75	-3.746	5.957
RELA	Rel	8	16	-3.772	2.123
RUNX1	Runt	12	81	-3.84	1.475
NFKB1	Rel	3	6	-4.24	0.571
Ar	Hormone-nuclear Receptor	0	0	-4.487	0
SRF	MADS	0	0	-4.494	0
Mycn	Helix-Loop-Helix	8	22	-4.498	1.458
ZEB1	BetaBetaAlpha-zinc finger	18	237	-4.766	6.285
NHLH1	Helix-Loop-Helix	7	10	-4.871	2.259
PPARG::RXRA	Hormone-nuclear Receptor	8	12	-5.035	2.969
PLAG1	BetaBetaAlpha-zinc finger	1	1	-5.518	0.254
HIF1A::ARNT	Helix-Loop-Helix	10	43	-5.956	1.477
Myb	Myb	14	70	-6.518	3.261
Pax5	Homeo	0	0	-6.619	0
znf143	BetaBetaAlpha-zinc finger	0	0	-6.873	0
Myf	Helix-Loop-Helix	10	30	-6.988	1.86
GABPA	Ets	12	20	-7.469	4.391
INSM1	BetaBetaAlpha-zinc finger	9	16	-7.766	2.694
EBF1	Helix-Loop-Helix	11	42	-7.887	1.971
Egr1	BetaBetaAlpha-zinc finger	6	8	-8.48	1.179
NF-kappaB	Rel	4	14	-9.112	0.098
Zfp423	BetaBetaAlpha-zinc finger	3	5	-10.65	0.2
Tcfcp2l1	CP2	11	30	-10.869	2.385
ZNF354C	BetaBetaAlpha-zinc finger	16	242	-11.577	2.646
Klf4	BetaBetaAlpha-zinc finger	16	91	-13.078	5.954
MZF1_5-13	BetaBetaAlpha-zinc finger	12	76	-13.27	1.576
SP1	BetaBetaAlpha-zinc finger	14	76	-14.057	4.156
MZF1_1-4	BetaBetaAlpha-zinc finger	17	215	-14.069	4.663
