# Supplementary material for: Analysis of region specific gene expression patterns in the heart and systemic responses after experimental myocardial ischemia
Source: Oncotarget. 2017 May 17;8(37):60809–25. doi: 10.18632/oncotarget.17955 (PMC5617387; doi:10.18632/oncotarget.17955)
Supplement: Supplementary file 6 [file oncotarget-08-60809-s006.xlsx]

## Sheet: Tabelle1
Supplementary Data 7: mRNAs differentially expressed in hepatic tissue from animals with or without MI.
ProbeName	Fold change	Regulation	Gene Symbol
A_72_P007901	34.2292	up
A_72_P596714	13.2925	up	FOS
A_72_P670145	13.1836	up	FOS
A_72_P205307	13.0128	up	FOS;c-fos
MIL_PIG_06906	11.8004	up	CHL1
A_72_P441284	11.594	up	FOS;c-fos
A_72_P250987	11.279	up
A_72_P305874	8.80098	up	EGR1
A_72_P108001	8.30252	up
MIL_PIG_06120	8.19898	up	CXCL2;LOC100737740;CH242-185F9.2
A_72_P732383	7.68938	up	CXCL2
MIL_PIG_13995	7.68508	up	LOC100520107
A_72_P177441	7.03525	up	CCL20
A_72_P357153	6.76534	up	LOC100037974
A_72_P065336	6.72166	up
A_72_P274339	6.36657	up
A_72_P418154	6.30127	up
A_72_P146411	5.91465	up	CXCL2;GRO2;GROB;MIP2;MIP2A;SCYB2
A_72_P006186	5.80177	up
A_72_P052336	5.72269	up
MIL_PIG_04211	5.25098	up	NR1D1
A_72_P592239	5.21103	up	MYC
A_72_P281324	5.17334	up
MIL_PIG_07435	5.13376	up	CARD14
A_72_P436889	5.09256	up
MIL_PIG_14281	5.07824	up	LOC100523337
A_72_P165831	5.05964	up	MYC
A_72_P088751	5.02648	up	S100G;CALB3
A_72_P100193	5.01493	up	MTMR7
MIL_PIG_13078	4.96349	up	IGFBP1
A_72_P179721	4.89511	up
MIL_PIG_15241	4.8298	up	LOC100626228
MIL_PIG_03066	4.82311	up	SLC38A1
A_72_P701142	4.72373	up	S100G
A_72_P208132	4.69119	up
A_72_P031721	4.60471	up	MSH5
A_72_P496296	4.59514	up	DHRS4;PSCD
A_72_P008081	4.49619	up
A_72_P455534	4.47721	up	SLC38A1
A_72_P498640	4.44972	up	MTMR7
A_72_P035571	4.44325	up	DHRS4;PSCD
A_72_P557580	4.41778	up	MYC
A_72_P713930	4.37686	up
A_72_P239862	4.29846	up
A_72_P059111	4.25445	up
A_72_P510865	4.24073	up	LOC100156195;LOC100627925
A_72_P455318	4.16773	up	FGF23
MIL_PIG_01240	4.15527	up	STRC
A_72_P203472	4.14257	up	SOCS2
A_72_P066496	4.00609	up
A_72_P259137	4.00536	up	LOC100626847;MEIG1
MIL_PIG_01605	4.00314	up	JUNB
A_72_P078026	3.97163	up	SOCS2
A_72_P279279	3.84833	up	STK31
A_72_P362193	3.81817	up
A_72_P600867	3.74907	up	SERPINA3-2
A_72_P436959	3.69791	up	HGD
MIL_PIG_13830	3.68103	up	LOC100518088
A_72_P144071	3.67794	up
A_72_P452745	3.67724	up	LPAR6
A_72_P196572	3.66394	up
A_72_P234322	3.65185	up
MIL_PIG_07158	3.65084	up	LOC100512820
A_72_P005786	3.63259	up
A_72_P475150	3.60995	up	LOC100156195;LOC100627925;C1orf51
MIL_PIG_11867	3.59092	up	LOC100627492
A_72_P058141	3.58476	up
A_72_P245102	3.57079	up
MIL_PIG_07225	3.55255	up	GLTPD2
A_72_P492436	3.51606	up	STARD6
A_72_P586791	3.51344	up	LOC100156275
MIL_PIG_09286	3.50495	up	FKBP1B
A_72_P165546	3.5043	up	RGS16
MIL_PIG_10894	3.48708	up	NPHS1
A_72_P156241	3.48345	up	DHRS4;PSCD
A_72_P404593	3.47771	up
A_72_P435309	3.45294	up
A_72_P102451	3.44639	up
A_72_P536079	3.42837	up	MSH5
A_72_P634484	3.42043	up
A_72_P302329	3.41485	up
A_72_P352468	3.40781	up
A_72_P455226	3.37872	up	LRRC23
A_72_P044871	3.36435	up
A_72_P336428	3.35864	up	GDPD2
A_72_P130111	3.35777	up
A_72_P115916	3.3238	up	IGFBP1
A_72_P293109	3.31894	up
A_72_P100521	3.31099	up
A_72_P396568	3.29205	up	LOC100513124
A_72_P254877	3.29153	up
MIL_PIG_15716	3.26466	up	LOC100737782
A_72_P005751|A_72_P473823	3.25755	up	CA1
A_72_P218212	3.1949	up
A_72_P386833	3.17445	up
A_72_P233537	3.16586	up	RYR2
A_72_P167871	3.15291	up
A_72_P726968	3.14375	up	TNNT1
A_72_P430194	3.12472	up
A_72_P037621	3.11532	up
MIL_PIG_06167	3.10171	up	NAA30
MIL_PIG_09072	3.0867	up	LOC100521274;FAM131C
A_72_P104496	3.08633	up
A_72_P489881	3.08354	up	PDE6C
A_72_P123711	3.05796	up
MIL_PIG_14416	3.05297	up	LOC100524877
A_72_P025116	3.04666	up
A_72_P030786	3.02748	up
A_72_P420709	3.02722	up
A_72_P307203	3.02182	up
A_72_P510459	3.01973	up	LOC100621650
A_72_P278824	3.00521	up
MIL_PIG_12236	2.97599	up	LOC100737336
A_72_P232792	2.97053	up	BTG2
A_72_P612562	2.96976	up	OAT
MIL_PIG_04913	2.95187	up
MIL_PIG_00541	2.9499	up	ADAMTS6
MIL_PIG_11401	2.94735	up	LOC100625307
A_72_P003596	2.94418	up
A_72_P642780	2.93976	up	OAT
MIL_PIG_09293	2.92265	up	LOC100522152
A_72_P262637	2.90947	up
A_72_P007496	2.90904	up
A_72_P569634	2.90546	up	LOC100624472;C-JUN;Jun;JUN
MIL_PIG_14930	2.90398	up	LAMB4
A_72_P210252	2.89789	up	TRNP1
A_72_P047296	2.89033	up
A_72_P326403	2.88603	up
MIL_PIG_12068	2.87383	up	LOC100736707
A_72_P278399	2.87197	up
A_72_P133751	2.86827	up	P4HA1
MIL_PIG_00426	2.867	up	STX1B
A_72_P079161	2.86559	up
A_72_P114191	2.85997	up
A_72_P171746	2.85207	up
MIL_PIG_14031	2.84972	up	LOC100520576
A_72_P300374	2.83952	up
A_72_P489049	2.83741	up	LOC100154002
A_72_P440786	2.83463	up	RBP7
A_72_P387458	2.82829	up
A_72_P106676	2.82543	up
A_72_P130731	2.8116	up
A_72_P473932	2.80446	up	TRPA1;LOC100627895
A_72_P001666	2.78711	up
A_72_P208487	2.77198	up	AMPD1
A_72_P202782	2.76392	up
MIL_PIG_06751	2.74514	up	DEPDC4
A_72_P405603	2.73559	up	LOC100156195;LOC100627925;C1orf51
A_72_P545044	2.73478	up	LOC100153899;LOC100737898
A_72_P374748	2.73304	up
A_72_P232362	2.73283	up	TNNT1
A_72_P105391	2.72842	up
A_72_P100136	2.72289	up
A_72_P357458	2.71692	up	PDK1
A_72_P078571	2.70969	up
A_72_P540538	2.70909	up	NPR1
A_72_P178031	2.70767	up	C-JUN;LOC100624472;JUN
A_72_P229907	2.70765	up
A_72_P174176	2.70606	up
A_72_P160661	2.7014	up	LOC100622997
A_72_P052076	2.69999	up	LOC100621650
MIL_PIG_08210	2.68896	up	SLC25A41
A_72_P428459	2.68384	up	BTG2
A_72_P041126	2.67681	up
A_72_P600868	2.67518	up	NFKBIA;ECI-6/IKBA;IKBA
A_72_P452483	2.67316	up	LOC100157816
MIL_PIG_07191	2.67093	up	LOC100512960
A_72_P317993	2.66835	up
A_72_P623108	2.66503	up	OAT
A_72_P485836	2.66234	up	CPNE9
MIL_PIG_16204	2.66098	up	LOC100512299
A_72_P313228	2.66085	up
MIL_PIG_14630	2.65957	up	GNG3
MIL_PIG_12352	2.65898	up	RND1
A_72_P133471	2.65746	up
MIL_PIG_12487	2.65657	up	LOC100526097;LOC100738259
A_72_P130016	2.65607	up
MIL_PIG_05018	2.65205	up	UBXN11
MIL_PIG_03700	2.65032	up	RHOBTB1
A_72_P739824	2.65023	up	AMY2
A_72_P155756	2.63979	up
A_72_P424929	2.63952	up
A_72_P423969	2.63356	up	STARD6
A_72_P398403	2.63013	up
A_72_P689443	2.61687	up	OAT
MIL_PIG_03807	2.60337	up	C3orf58
A_72_P303964	2.59968	up
MIL_PIG_14338	2.5995	up	STK31
A_72_P290254	2.59396	up
MIL_PIG_06826	2.59041	up	GPR6
A_72_P179606	2.58577	up	CH242-255C19.2
A_72_P475401	2.58498	up	NHLH2
A_72_P165576	2.58157	up	SHAS2;Has2
A_72_P004276	2.57825	up
A_72_P399578	2.57727	up
A_72_P640386	2.5768	up	FST;FS
A_72_P320813	2.57581	up
A_72_P526601	2.57463	up
A_72_P532868	2.57363	up	CA1
A_72_P602278	2.56976	up	OAT
A_72_P189811	2.56705	up
A_72_P140776	2.55979	up	INSIG2;INSIG-2
A_72_P558030	2.55896	up	OAT
A_72_P420119	2.55816	up
A_72_P297334	2.55587	up
A_72_P398183	2.55137	up
A_72_P025361	2.55125	up	IER3
A_72_P105366	2.55061	up
A_72_P056591	2.54571	up
MIL_PIG_05226	2.54567	up	GPR128
A_72_P374863	2.54327	up	TNFAIP3
A_72_P050316	2.53795	up	CCDC65
MIL_PIG_02609	2.53533	up	PPP1R1B
A_72_P204532	2.52873	up
A_72_P009521	2.52571	up
A_72_P162011	2.52516	up
A_72_P707048	2.52172	up
A_72_P323648	2.52072	up
MIL_PIG_01187	2.52013	up	KIAA0556
A_72_P205982	2.51612	up
A_72_P290449	2.51029	up	LOC100623656;SULT1C3
A_72_P340468	2.50773	up
A_72_P042441	2.50577	up
A_72_P148611	2.50534	up
A_72_P344903	2.50214	up
MIL_PIG_00442	2.49963	up	ADH7
A_72_P748950	2.49574	up	AMY2
A_72_P361193	2.49543	up	RNLS
A_72_P210682	2.49415	up	CXCL14;BRAK
A_72_P383468	2.4894	up
MIL_PIG_01755	2.48797	up	HYAL4
A_72_P121326	2.48425	up
A_72_P226997	2.48403	up
MIL_PIG_01080	2.4819	up	SLC25A45
A_72_P218412	2.47384	up
A_72_P168221	2.47355	up
MIL_PIG_14813	2.46722	up	LOC100622640
A_72_P285639	2.46282	up
A_72_P173041	2.46068	up	SGMS1
MIL_PIG_00728	2.45523	up	BAIAP3
A_72_P725083	2.45188	up	AMY2
A_72_P215827	2.44967	up
A_72_P692939	2.44896	up
A_72_P342398	2.44671	up	NFKBIA
MIL_PIG_09992	2.4449	up	IER2
A_72_P322803	2.44257	up
A_72_P063551	2.44052	up	CKAP2L
A_72_P311448	2.43977	up
A_72_P035876	2.43706	up	SULT1E1;STE
MIL_PIG_02256	2.43648	up	LOC100624086;HIST2H2AA3
A_72_P367073	2.43514	up	LOC100624543
A_72_P282189	2.4316	up
A_72_P542129	2.42894	up	CYP2C33;LOC100739741
MIL_PIG_06487	2.42577	up	LOC100156943
A_72_P478879	2.42537	up	ELMSAN1
MIL_PIG_06419	2.42474	up	FRY
A_72_P738932	2.42419	up	AMY2
A_72_P003396	2.41955	up	ASPA;ACY-2
A_72_P736298	2.41531	up	AMY2
MIL_PIG_02988	2.41421	up	ZFP36;LOC100623625;TTP
A_72_P166266	2.41325	up
A_72_P148036	2.40823	up
A_72_P747686	2.40758	up	CDKN3
A_72_P304844	2.40386	up
A_72_P408933	2.40384	up	RIMS1
A_72_P157931	2.39974	up
A_72_P014771	2.3941	up	OAT
MIL_PIG_14171	2.38969	up	ZMYM3
A_72_P402263	2.38838	up	GABBR1
A_72_P165751	2.37962	up	CRH
A_72_P049976	2.37949	up	OAT
A_72_P194757	2.37273	up
A_72_P186401	2.36799	up	TRHR
MIL_PIG_04023	2.36761	up
MIL_PIG_09708	2.36758	up	SORL1
MIL_PIG_15910	2.36148	up	LOC100738716
A_72_P730633	2.36125	up	AMY2
MIL_PIG_04934	2.35915	up
MIL_PIG_11376	2.35749	up	LOC100625212;RAB11FIP1
MIL_PIG_14039	2.35636	up	LOC100520656
A_72_P034861	2.35403	up
MIL_PIG_01121	2.35257	up	FGF19
A_72_P454536	2.34847	up	LRIG3
A_72_P732520	2.34649	up	AMY2;AMY2A;LOC100153854;LOC100521789;LOC100522672;LOC100737854;LOC100153446;AMY2B
A_72_P602358	2.34598	up	OAT
MIL_PIG_05681	2.34115	up	HSD17B4
A_72_P498587	2.32541	up	LOC100153899
MIL_PIG_04604	2.32371	up
A_72_P586011	2.3226	up	OAT
MIL_PIG_03069	2.32205	up
A_72_P725373	2.32188	up	AMY2
A_72_P269114	2.32064	up
MIL_PIG_03470	2.3143	up	SDC4
A_72_P763090	2.31403	up	AMY2
A_72_P257342	2.31394	up
MIL_PIG_13904	2.30867	up	RAPGEF5
MIL_PIG_10466	2.30627	up	NR1D2
A_72_P131566	2.30437	up
MIL_PIG_03589	2.30327	up
A_72_P745105	2.30306	up	AMY2
MIL_PIG_14557	2.30167	up	NICN1
A_72_P730788	2.30144	up	AMY2
A_72_P346028	2.29629	up
A_72_P503354	2.29555	up	BHLHE41
A_72_P721858	2.29551	up	AMY2
A_72_P365793	2.29192	up
A_72_P330808	2.28761	up	LOC100738544
A_72_P762901	2.28745	up	AMY2
MIL_PIG_10576	2.28466	up	LOC100516675;HIF3A
MIL_PIG_03319	2.28316	up
MIL_PIG_02439	2.28276	up	LOC100626473;HEPACAM2
A_72_P725158	2.27833	up	AMY2
A_72_P014411	2.27503	up
A_72_P422254	2.27371	up
A_72_P321698	2.27255	up
A_72_P611588	2.27249	up	LDHB;LDH-B;LDH-H
A_72_P274079	2.27128	up
A_72_P489960	2.27063	up	TLL2
MIL_PIG_00332	2.26982	up	LOC100511718;C3orf84
A_72_P349948	2.2683	up
A_72_P308653	2.2663	up
A_72_P430679	2.26567	up
A_72_P300044	2.26349	up
MIL_PIG_11327	2.26091	up	LOC100624997
A_72_P756727	2.26043	up	AMY2
A_72_P009206	2.25692	up
A_72_P077426	2.25484	up	KCNE3
A_72_P384068	2.25478	up
A_72_P056571	2.25337	up	NPR1
A_72_P199697	2.24993	up
A_72_P091626	2.24834	up
A_72_P385808	2.24813	up
A_72_P087096	2.24697	up	MND1
A_72_P722063	2.24585	up	AMY2
MIL_PIG_14123	2.24464	up	THEGL
A_72_P364133	2.23994	up
A_72_P093591	2.23991	up
A_72_P392928	2.23945	up
A_72_P628082	2.23841	up	RNLS
A_72_P417774	2.23458	up
A_72_P731658	2.23139	up	AMY2;AMY2A;LOC100153854;LOC100521789;LOC100522672;LOC100737854;LOC100153446;AMY2B
A_72_P095011	2.22557	up
A_72_P275199	2.22549	up
A_72_P529705	2.22501	up	LDHB;LDH-B;LDH-H
MIL_PIG_14003	2.22446	up	LOC100520228
MIL_PIG_13732	2.2237	up	LOC100516934
A_72_P165846	2.22345	up	NFKBIA;ECI-6/IKBA;IKBA
A_72_P000426|A_72_P563459	2.22248	up	LCN2
A_72_P418244	2.21929	up
A_72_P502028	2.21465	up	CHRDL1
MIL_PIG_00197	2.21203	up	ARMC12
A_72_P071391	2.21121	up
MIL_PIG_03429	2.211	up	ADORA3
A_72_P118816	2.20895	up	LOC100522231;SLC28A2
A_72_P044071	2.20784	up
A_72_P421089	2.2073	up
A_72_P662846	2.20526	up	LDHB
MIL_PIG_13936	2.20274	up	LOC100519450
A_72_P442659	2.20218	up	SLCO1A2;OATPA
A_72_P093811	2.20206	up
A_72_P283144	2.20197	up	TP53INP1
A_72_P115281	2.20111	up
A_72_P055496	2.20075	up
A_72_P007076	2.2007	up
A_72_P168346	2.19863	up
A_72_P342613	2.19693	up
A_72_P099741	2.19528	up
MIL_PIG_07642	2.19366	up	WBSCR17
MIL_PIG_01658	2.193	up	PIK3C2G
A_72_P215727	2.19218	up
A_72_P108176	2.19189	up
A_72_P364358	2.19073	up
A_72_P383333	2.19051	up
A_72_P077596	2.1901	up	KCNA2;KV1.2
MIL_PIG_10211	2.18684	up	GTF3A
A_72_P705215	2.18613	up
A_72_P094826	2.18537	up
A_72_P390158	2.18241	up
A_72_P399173	2.18105	up
A_72_P479920	2.18103	up	PC;LOC100514752
A_72_P583731	2.17985	up	LDHB
MIL_PIG_03572	2.17651	up	CYTL1
A_72_P003331	2.17558	up
A_72_P724779	2.17321	up	AMY2;AMY2A;LOC100521789;LOC100737854;LOC100153446;AMY2B
MIL_PIG_11022	2.17185	up	LOC100623552
A_72_P182036	2.17089	up
A_72_P002416	2.16922	up
MIL_PIG_15467	2.16894	up	LOC100736586
MIL_PIG_03252	2.16876	up	STIL
A_72_P444853	2.16798	up	RGS16
A_72_P232272	2.16688	up	ITIH4;IHRP
MIL_PIG_15190	2.16677	up	LOC100520228;LOC100625759
A_72_P728909	2.16417	up	AMY2;AMY2A;LOC100153854;LOC100521789;LOC100522672;LOC100737854;LOC100153446;AMY2B
A_72_P165286	2.16256	up	SLC5A11;SMIT2
MIL_PIG_02769	2.15945	up	IL17D
A_72_P164981	2.15922	up
A_72_P400593	2.15895	up
A_72_P627361	2.15551	up	LDHB
A_72_P234577	2.15475	up
A_72_P084806	2.15363	up
A_72_P622669	2.15284	up	LOC396866
A_72_P264392	2.14988	up
A_72_P383143	2.14868	up
A_72_P411138	2.14823	up	LOC100270682;C6orf52
A_72_P147006	2.14699	up	AMY2;AMY2A;LOC100521789;LOC100737854;AMY2B
A_72_P104756	2.14249	up
A_72_P197052	2.13938	up
A_72_P007906	2.13846	up
A_72_P570940	2.13842	up	THBS3
MIL_PIG_16138	2.13837	up	PRSS42
A_72_P333698	2.1356	up
A_72_P356688	2.13527	up
A_72_P241837	2.13241	up
A_72_P278854	2.12971	up
MIL_PIG_05482	2.12931	up
A_72_P601483	2.12928	up	LDHB
A_72_P225932	2.12834	up	SFTPA1
A_72_P222892	2.12784	up
A_72_P220562	2.12612	up
MIL_PIG_08926	2.12566	up	NME6
A_72_P173986	2.12285	up	PRG4
MIL_PIG_05368	2.11953	up	LOC100737630;GLS2
A_72_P332958	2.11926	up
A_72_P164666	2.1173	up	ITIH4;IHRP
MIL_PIG_08401	2.11718	up	MCCC2
A_72_P185081	2.11621	up
A_72_P797349	2.11511	up
A_72_P236227	2.11272	up
A_72_P298424	2.11061	up
A_72_P260842	2.10973	up	ARHGEF6
A_72_P246332	2.10791	up
MIL_PIG_07553	2.10497	up	LOC100514528
A_72_P718943	2.10302	up	AMY2
A_72_P736892	2.10127	up	HADHA
A_72_P092461	2.10109	up
A_72_P028566	2.10023	up	LOC100623172
A_72_P766266	2.0987	up	AMY2
A_72_P333378	2.09817	up
A_72_P300079	2.09649	up
A_72_P047516	2.09592	up
A_72_P218707	2.09499	up	LOC100156509
MIL_PIG_06326	2.09136	up	WDR38
A_72_P036956	2.09098	up
A_72_P252947	2.08934	up
MIL_PIG_14993	2.08903	up	LOC100624234
MIL_PIG_15173	2.08768	up	LOC100625611
A_72_P444166	2.08329	up	LOC100624962
MIL_PIG_00075	2.08323	up	ACAD11
MIL_PIG_10089	2.08299	up	PLAC8L1
A_72_P418444	2.08268	up
A_72_P650069	2.08093	up	LDHB
MIL_PIG_00099	2.08047	up	ASB11
MIL_PIG_03917	2.07952	up
A_72_P416168	2.0789	up
A_72_P012666	2.07838	up	LOC100154249
A_72_P022961	2.07803	up
MIL_PIG_07831	2.07754	up	SLC35E3
A_72_P044981	2.0733	up
A_72_P400218	2.07316	up
A_72_P199997	2.07139	up	DEPDC1B
A_72_P424069	2.06646	up	LOC100518983
A_72_P009186	2.06628	up
A_72_P225097	2.06609	up
A_72_P515228	2.0648	up	S100A16
A_72_P070121	2.06476	up
MIL_PIG_03752	2.06386	up
MIL_PIG_14940	2.06279	up	LOC100623862
A_72_P355643	2.06096	up
MIL_PIG_14012	2.06029	up	LOC100520338
A_72_P187521	2.06027	up
MIL_PIG_14234	2.05619	up	DLX1;LOC100522835
A_72_P176151	2.05399	up	LOC100628107;ARG1
MIL_PIG_01505	2.05216	up	NEBL
A_72_P044231	2.05104	up	TMCO2
A_72_P379478	2.04487	up
A_72_P049881	2.04459	up
A_72_P443195	2.04283	up	PDK4
A_72_P360543	2.04153	up
A_72_P005041	2.04151	up
MIL_PIG_05658	2.04035	up	CATSPER3
A_72_P309983	2.04022	up
MIL_PIG_10351	2.04004	up	LOC100620494
A_72_P122171	2.03627	up
MIL_PIG_16044	2.03511	up	LOC100739356
A_72_P046516	2.0338	up
A_72_P134346	2.03361	up
A_72_P268639	2.03305	up	LOC100738342
A_72_P380708	2.03293	up
A_72_P244797	2.03237	up	MAP2K6;MKK6
A_72_P132296	2.03176	up	C5H12orf35;C12orf35;KIAA1551
MIL_PIG_11719	2.03011	up	LOC100626812
A_72_P028031	2.02874	up
A_72_P565419	2.02851	up	SAT1
MIL_PIG_12224	2.02818	up	LOC100737272
A_72_P363828	2.02316	up
MIL_PIG_06800	2.02298	up	LGR6
A_72_P322704	2.02231	up	CYP3A46
A_72_P083116	2.02219	up
A_72_P121416	2.02196	up
A_72_P194957	2.02112	up
A_72_P112831	2.0201	up
MIL_PIG_09008	2.0192	up	NFKBIZ
MIL_PIG_01235	2.01623	up	LOC100519780;HELZ2
MIL_PIG_06382	2.0161	up	ACER2
MIL_PIG_09921	2.0159	up	LOC100524913
MIL_PIG_14792	2.0141	up	LOC100622446
A_72_P223432	2.01399	up	ADAM2;FTNB
A_72_P136246	2.01377	up
A_72_P394898	2.01362	up	GARNL3
A_72_P316838	2.01361	up
A_72_P355693	2.01322	up
A_72_P042861	2.01249	up	IVNS1ABP;LOC100737112
A_72_P326458	2.01129	up
A_72_P478100	2.01105	up	BCL2L2
A_72_P308753	2.00808	up
A_72_P230607	2.00805	up
A_72_P496446	2.0074	up	PRAP1;LOC100626573
MIL_PIG_15571	2.00338	up	LOC100737085;MLXIP
A_72_P164716	2.0006	up
A_72_P216342	-2.00227	down	MAFB
A_72_P638165	-2.00317	down	SPARC
MIL_PIG_13201	-2.00361	down	PARP6
A_72_P126141	-2.00464	down
A_72_P260797	-2.00742	down	DNAJB1
MIL_PIG_01546	-2.00828	down	TMSB15A
A_72_P608999	-2.00998	down	MSMO1
A_72_P167626	-2.01119	down
A_72_P049706	-2.0113	down	LOC100736958;MID1IP1
A_72_P002521	-2.01445	down
A_72_P007951	-2.01597	down
A_72_P186971	-2.01711	down	NPM3
A_72_P181331	-2.02037	down
A_72_P121201	-2.02618	down
A_72_P260067	-2.02731	down	RORC
A_72_P461493	-2.02926	down	LOC100627844
MIL_PIG_03727	-2.03066	down	NPM3
A_72_P222542	-2.03105	down
A_72_P449915	-2.035	down	MAFB
MIL_PIG_08162	-2.03726	down	CDC42EP4
A_72_P666091	-2.03829	down	PDLIM3;LIM
A_72_P312483	-2.04135	down
A_72_P160016	-2.04504	down
A_72_P246467	-2.04546	down
A_72_P427094	-2.04565	down
A_72_P092621	-2.04639	down
MIL_PIG_04687	-2.04686	down	XPNPEP3
A_72_P289374	-2.05083	down
A_72_P220797	-2.05372	down
MIL_PIG_05189	-2.05483	down
A_72_P132556	-2.05679	down
A_72_P097071	-2.05734	down
A_72_P359788	-2.05854	down
A_72_P307473	-2.05933	down
A_72_P500593	-2.05933	down
A_72_P431154	-2.06333	down
A_72_P606643	-2.06352	down	GLUL
A_72_P411243	-2.06379	down	ASPN
MIL_PIG_03145	-2.06545	down	LOC100155934
A_72_P403598	-2.06888	down
A_72_P093641	-2.06917	down
MIL_PIG_01406	-2.07225	down	ATP6V0D2
A_72_P046891	-2.07359	down
MIL_PIG_12452	-2.07557	down	LOC100738134
A_72_P025546	-2.07647	down
MIL_PIG_15485	-2.07814	down	LOC100736661
A_72_P108781	-2.07972	down
A_72_P325858	-2.07975	down
A_72_P436524	-2.0811	down
A_72_P639642	-2.08119	down	SPARC
A_72_P232327	-2.0862	down	MSMO1;SC4MOL
A_72_P054516	-2.08638	down
A_72_P418909	-2.08708	down
A_72_P444513	-2.0912	down	CILP;NTPPH
A_72_P227102	-2.09449	down	PTGFRN
A_72_P605948	-2.0972	down	GLUL
A_72_P689519	-2.10266	down	LOC100512961
A_72_P348243	-2.10414	down
A_72_P161396	-2.10604	down
MIL_PIG_12466	-2.10714	down	ECI1
A_72_P223172	-2.11041	down	SLC22A7;OAT2
MIL_PIG_14255	-2.11095	down	LOC100523078
A_72_P177816	-2.11322	down	MMP7
A_72_P410543	-2.11404	down	OGDHL
A_72_P554186	-2.11458	down	GLUL
A_72_P419769	-2.11489	down
A_72_P602073	-2.12126	down	KHDRBS3
A_72_P091496	-2.12338	down
A_72_P310898	-2.12404	down	TSC22D3;DSIP;DSIPI;GILZ
MIL_PIG_03687	-2.12555	down	VPREB3
A_72_P370783	-2.12758	down
A_72_P343488	-2.12875	down	TN-X;TNXB
A_72_P026771	-2.12927	down	ABHD3
MIL_PIG_05950	-2.13012	down	LOC100626244
MIL_PIG_07985	-2.13116	down	GABRG2
A_72_P599238	-2.13231	down	MMP11
A_72_P321368	-2.13517	down
MIL_PIG_05261	-2.13714	down	FNDC5
A_72_P215787	-2.14201	down
A_72_P344573	-2.14679	down	VPREB3
A_72_P509891	-2.14692	down
MIL_PIG_11352	-2.14857	down	LOC100625106
MIL_PIG_04437	-2.15274	down	COL1A1
A_72_P014631	-2.15612	down	CLDN2
A_72_P046986	-2.15669	down
A_72_P265047	-2.16039	down
A_72_P319828	-2.16047	down
A_72_P216777	-2.16268	down
MIL_PIG_10174	-2.16848	down	LOC100525988;LOC100736695
A_72_P151371	-2.17265	down
A_72_P025001	-2.17491	down
MIL_PIG_05967	-2.17722	down	COL1A1;LOC100738123
A_72_P094591	-2.17854	down
A_72_P226242	-2.18226	down
MIL_PIG_06905	-2.18493	down	DYNC1LI1
A_72_P531742	-2.18658	down
MIL_PIG_13369	-2.18667	down	MIDN
A_72_P368328	-2.18747	down
A_72_P137256	-2.18759	down
A_72_P442299	-2.18807	down	LOC100738213;LOC100738123;COL1A1
A_72_P277924	-2.18811	down
A_72_P276034	-2.18858	down	SRM
A_72_P132826	-2.18909	down
MIL_PIG_02831	-2.19141	down	LOC100739751;KCNK12
A_72_P343643	-2.19279	down	COL1A1;LOC100738123
MIL_PIG_04766	-2.19754	down
A_72_P730474	-2.19893	down	SLPI;ALP
A_72_P150591	-2.20083	down	MYCBPAP;LOC100738465
A_72_P402408	-2.20159	down
A_72_P296194	-2.20441	down	SRM
MIL_PIG_12887	-2.20574	down	HUNK
A_72_P377283	-2.2117	down
A_72_P294339	-2.21261	down	LOC100738580
MIL_PIG_01834	-2.21834	down	SLC47A2
A_72_P102436	-2.22197	down
A_72_P001516	-2.22283	down
A_72_P364758	-2.22674	down
A_72_P088391	-2.22822	down	SLPI;ALP
MIL_PIG_14821	-2.22941	down	LOC100622702
A_72_P060076	-2.23062	down	LOC100517891;APCS
A_72_P428929	-2.23527	down	KLF10;LOC100736716
MIL_PIG_08593	-2.23528	down	MORN2
A_72_P009226	-2.24513	down
A_72_P300994	-2.2455	down
A_72_P123651	-2.2471	down	MLC1
A_72_P327358	-2.25009	down
MIL_PIG_08042	-2.2662	down	GAR1
MIL_PIG_04225	-2.26637	down	CH242-99N13.1
MIL_PIG_07689	-2.27208	down	DHRS13
A_72_P179021	-2.2796	down
A_72_P025026	-2.28025	down	CCDC80;LOC100626688
A_72_P706700	-2.28275	down	PCDH15
A_72_P221182	-2.28375	down	GLUL
MIL_PIG_14959	-2.28453	down	LOC100624002
A_72_P234997	-2.28792	down
MIL_PIG_01777	-2.29408	down	CEACAM16
A_72_P260967	-2.29597	down	PTGFRN
MIL_PIG_09497	-2.29703	down	CNIH4
A_72_P199692	-2.30214	down
A_72_P092431	-2.30408	down
MIL_PIG_14769	-2.30822	down	LOC100622227
A_72_P251932	-2.30869	down	IHH
A_72_P007356	-2.31728	down
A_72_P154716	-2.31847	down	TRIM13
A_72_P144526	-2.32076	down
A_72_P293889	-2.32285	down
A_72_P402498	-2.32322	down
MIL_PIG_09209	-2.32386	down	FAM64A
MIL_PIG_06334	-2.33392	down	TCP11
MIL_PIG_07676	-2.33596	down	LOC100515095
MIL_PIG_03062	-2.34616	down	WNT5B
A_72_P253967	-2.35172	down
A_72_P003256	-2.35508	down	PF4;LOC100520680
A_72_P249187	-2.35557	down
A_72_P113416	-2.35682	down
A_72_P262452	-2.35833	down
A_72_P310633	-2.36914	down
A_72_P082406	-2.37146	down	THAP9
A_72_P212207	-2.37192	down
A_72_P082886	-2.37282	down
MIL_PIG_13681	-2.37415	down	LOC100516228
A_72_P104441	-2.38217	down
MIL_PIG_06174	-2.38792	down	SLC44A1
A_72_P106876	-2.39222	down
MIL_PIG_04948	-2.40018	down
A_72_P407843	-2.40259	down	AMPD3
A_72_P405668	-2.40431	down
A_72_P332113	-2.40523	down
A_72_P300964	-2.41719	down
A_72_P314043	-2.42157	down
A_72_P414018	-2.43555	down	SCT
A_72_P122141	-2.4486	down
MIL_PIG_07925	-2.45874	down	NUDT17
A_72_P045416	-2.45881	down
MIL_PIG_04255	-2.46014	down
A_72_P165301	-2.4631	down	MCT7;PMCT7;TPSB1
A_72_P212697	-2.46734	down
MIL_PIG_15232	-2.46895	down	LOC100626174
A_72_P028576	-2.4751	down
A_72_P235687	-2.47519	down	PTGFRN
A_72_P441229	-2.47609	down	FADS1;D5FAD
MIL_PIG_12442	-2.49229	down	LOC100738080
A_72_P252492	-2.49815	down
A_72_P350298	-2.49842	down
A_72_P440921	-2.50225	down	FABP3;H-FABP
A_72_P038971	-2.50967	down
A_72_P055626	-2.52788	down
A_72_P356028	-2.52846	down	CLDN15
A_72_P300059	-2.53024	down
A_72_P442944	-2.53194	down	FABP3;LOC100737528;H-FABP
A_72_P076801	-2.5383	down
A_72_P176666	-2.54253	down
A_72_P192797	-2.54903	down	COL1A2
A_72_P254667	-2.54929	down
A_72_P404583	-2.54967	down	FANK1
MIL_PIG_07369	-2.56064	down	ATP8B3;LOC100513717
A_72_P240412	-2.56811	down
A_72_P198007	-2.56826	down
A_72_P008226	-2.57187	down
A_72_P528735	-2.57543	down	HMGCR;HMGR
A_72_P146636	-2.58027	down	GATA2
MIL_PIG_03467	-2.58914	down	MYBL2
A_72_P382353	-2.59019	down
A_72_P621068	-2.59374	down	SELT
MIL_PIG_11479	-2.59416	down	FNDC4
A_72_P186236	-2.6012	down	ACSL4
MIL_PIG_08265	-2.61072	down	FETUB
A_72_P211412	-2.61083	down
A_72_P132386	-2.61752	down
A_72_P283989	-2.62202	down
MIL_PIG_09166	-2.62828	down	TPPP3
MIL_PIG_00348	-2.62847	down	MTHFSD
MIL_PIG_06171	-2.6312	down	HRG
A_72_P114901	-2.6345	down
A_72_P398643	-2.65272	down
A_72_P321838	-2.65549	down	HMGCR;HMGR
A_72_P424889	-2.65568	down	LOC100737528
A_72_P283074	-2.65921	down	NOP14
A_72_P444471	-2.66015	down	ME1
A_72_P442936	-2.66845	down	LOC100522323
A_72_P255717	-2.67557	down	MCOLN2
A_72_P415328	-2.68882	down	KCNIP4
A_72_P130061	-2.68889	down
A_72_P425034	-2.68899	down
A_72_P704046	-2.69071	down	TMEM177
A_72_P177001	-2.70694	down
MIL_PIG_02820	-2.71282	down	AXIN2
A_72_P383973	-2.74273	down
A_72_P023986	-2.74294	down
A_72_P020069	-2.74302	down	MMP11
MIL_PIG_04713	-2.74739	down	AMPD3
A_72_P244657	-2.75709	down	FADS2
MIL_PIG_09754	-2.76071	down	HMGCS1
A_72_P216917	-2.76139	down
A_72_P181626	-2.76192	down
A_72_P220482	-2.76841	down
A_72_P653731	-2.77156	down	DHRS7
MIL_PIG_10911	-2.80055	down	LOC100623016
A_72_P319163	-2.80395	down
A_72_P276864	-2.80586	down
A_72_P625310	-2.81618	down	HMGCR
MIL_PIG_07246	-2.81808	down	ABCC3
A_72_P681041	-2.82787	down	DHRS7
MIL_PIG_01600	-2.84866	down	SOWAHB
A_72_P211787	-2.85947	down
A_72_P443319	-2.86149	down	LASS6
A_72_P364238	-2.89251	down
A_72_P139636	-2.91758	down	FAM166B
A_72_P494044	-2.94749	down	DHRS7
MIL_PIG_12936	-2.95036	down	LOC100739831
MIL_PIG_09968	-2.95876	down	LOC100525112
A_72_P166096	-2.96386	down	DHRS7
MIL_PIG_12694	-2.96687	down	SLC16A6
A_72_P453794	-2.97002	down	CRY1
A_72_P279594	-2.98705	down
A_72_P232282	-3.00559	down	IGF1;IGF-I;Npt2B;IGFI
MIL_PIG_07169	-3.0295	down	LOC100512873;SLPI
A_72_P488781	-3.03143	down	MMP11
A_72_P184666	-3.03188	down	KLF10
A_72_P168801	-3.03313	down
MIL_PIG_05109	-3.03568	down	CACNA1D
A_72_P412298	-3.04933	down
A_72_P665954	-3.05197	down	DHRS7
MIL_PIG_10571	-3.05985	down	ESYT3
A_72_P520314	-3.12342	down	TMEM108
A_72_P530468	-3.14704	down	FAM83F
A_72_P417319	-3.17641	down
A_72_P085386	-3.17789	down	BEST2
A_72_P427254	-3.18066	down	SIDT1
A_72_P100256	-3.1812	down
A_72_P507335	-3.2081	down	MMP11
MIL_PIG_01550	-3.26017	down	KIAA1644
A_72_P502819	-3.29871	down	COL8A1
A_72_P367973	-3.31698	down
A_72_P663569	-3.33007	down	DHRS7
A_72_P135316	-3.33841	down
MIL_PIG_03718	-3.41478	down	LIPM
A_72_P678614	-3.41894	down	MMP11
MIL_PIG_01038	-3.48635	down	MYCN
MIL_PIG_04517	-3.51955	down	CLDN15
MIL_PIG_15632	-3.54976	down	LOC100737350
MIL_PIG_14991	-3.55985	down	LOC100624228
A_72_P118326	-3.56403	down
A_72_P374473	-3.56521	down
A_72_P227547	-3.59867	down
A_72_P327903	-3.60229	down
A_72_P383548	-3.62668	down
A_72_P318178	-3.6323	down
MIL_PIG_11377	-3.65632	down	LIME1
MIL_PIG_01270	-3.73041	down	CRX
A_72_P185381	-3.77336	down	IGF1;IGF-I;Npt2B;IGFI
A_72_P143141	-3.79965	down
A_72_P039426	-3.83049	down
A_72_P337723	-3.87742	down
A_72_P128946	-3.96859	down	LOC100526223
MIL_PIG_13728	-4.02166	down	CYP2C91
A_72_P298309	-4.04641	down
A_72_P340443	-4.11688	down
MIL_PIG_07749	-4.12308	down	C15H2orf88
A_72_P358983	-4.18763	down
A_72_P226107	-4.27247	down
A_72_P073291	-4.30459	down	ID1
A_72_P223177	-4.32475	down	FASN;LOC100739739
A_72_P575479	-4.32915	down
A_72_P207777	-4.42987	down
A_72_P223827	-4.52382	down	LOC780409
MIL_PIG_15995	-4.54404	down	LOC100739084
A_72_P647699	-4.67261	down	FASN;LOC100739739
MIL_PIG_15122	-4.77976	down	SIDT1
A_72_P032841	-5.11512	down
A_72_P223407	-5.31045	down	MIOX
A_72_P440936	-6.4061	down	CYP1A2
A_72_P172956	-6.76357	down	CYP2A19;LOC100738359;CYP2A;CYP2A6
A_72_P442839	-6.83623	down	CYP2A19;LOC100738359;CYP2A;CYP2A6
A_72_P035981	-7.11125	down	CYP2A19;CYP2A;CYP2A6
A_72_P586661	-7.15798	down	SCD
A_72_P268424	-7.16002	down	LOC100049690
A_72_P402628	-7.73789	down	LOC100049690
A_72_P088586	-7.84767	down	SCD
A_72_P647153	-8.13514	down	SCD
A_72_P600413	-8.23764	down	SCD
A_72_P564094	-8.28707	down	SCD
MIL_PIG_03336	-8.40733	down	PSAT1
A_72_P586756	-8.47546	down	SCD
A_72_P558694	-8.49767	down	SCD
A_72_P441838	-8.63547	down	CYP2A19;CYP2A;CYP2A6
A_72_P582991	-8.70066	down	SCD
A_72_P442836	-8.88114	down	LOC100738359;CYP2A6
A_72_P578058	-8.88263	down	SCD
A_72_P445108	-8.91957	down	LOC100049690
A_72_P442840	-8.92359	down	CYP2A19;LOC100738359;CYP2A;CYP2A6
A_72_P442834	-9.27743	down	CYP2A19;LOC100738359;CYP2A;CYP2A6
A_72_P289994	-9.45786	down
MIL_PIG_08633	-9.97397	down	ETNPPL
A_72_P223362	-9.97405	down	CYP1A1
A_72_P078461	-29.8061	down	CYP7A1;CYP7
A_72_P088321	-30.486	down	CYP7A1;CYP7
