# Supplementary material for: Analysis of region specific gene expression patterns in the heart and systemic responses after experimental myocardial ischemia
Source: Oncotarget. 2017 May 17;8(37):60809–25. doi: 10.18632/oncotarget.17955 (PMC5617387; doi:10.18632/oncotarget.17955)
Supplement: Supplementary file 7 [file oncotarget-08-60809-s007.xlsx]

## Sheet: Tabelle1
Supplementary Data 8: mRNAs differentially expressed in splenic tissue from animals with or without MI.
ProbeName	Fold change	Regulation	Gene Symbol
A_72_P232702	6.13912	up	ADAM3A
A_72_P586791	5.77351	up	LOC100156275
A_72_P144611	4.62167	up
A_72_P337998	4.12504	up
A_72_P713930	4.07191	up
A_72_P489881	3.75021	up	PDE6C
A_72_P622669	3.45869	up	LOC396866
A_72_P005751|A_72_P473823	3.30298	up	CA1
A_72_P441489	3.30295	up	HAPLN1
A_72_P178021	3.23003	up	ATP4B
A_72_P145816	3.21523	up
A_72_P284854	3.20456	up
A_72_P661376	3.18078	up	CA1
A_72_P606893	3.16957	up	TCN1
A_72_P237692	3.16145	up	CRISP3
MIL_PIG_09637	3.15635	up	BCL11A
A_72_P104536	3.15434	up	APLP2
A_72_P532868	3.15147	up	CA1
A_72_P314568	3.13659	up
MIL_PIG_13696	3.00355	up	LOC100516493
MIL_PIG_04393	2.9718	up
A_72_P274854	2.94448	up
A_72_P167371	2.93553	up
A_72_P003596	2.92835	up
A_72_P692542	2.91966	up
A_72_P454875	2.89691	up	BHLHE41
MIL_PIG_11016	2.88734	up	CDK5R2
MIL_PIG_08496	2.87541	up	IRX3
MIL_PIG_13952	2.87187	up	LOC100519692
MIL_PIG_10172	2.86307	up	LARS
A_72_P365273	2.77596	up
A_72_P013626	2.75284	up
A_72_P352748	2.75173	up
A_72_P065701	2.74442	up
MIL_PIG_14281	2.71813	up	LOC100523337
MIL_PIG_13498	2.69713	up	LOC100513876
A_72_P239307	2.64171	up
A_72_P104756	2.63208	up
A_72_P382368	2.63201	up
A_72_P332198	2.62067	up
A_72_P403313	2.58734	up
A_72_P431029	2.57845	up
A_72_P134751	2.5755	up
A_72_P134996	2.57225	up
A_72_P367398	2.56808	up
A_72_P485143	2.56539	up	CCBP2;ACKR2
A_72_P626443	2.54916	up
A_72_P241132	2.53133	up
A_72_P041126	2.5284	up
A_72_P058636	2.52585	up
A_72_P776628	2.51779	up	NLN
A_72_P496366	2.5064	up	ACTN2
MIL_PIG_00640	2.50495	up	IQCG
A_72_P139096	2.49574	up
MIL_PIG_04211	2.49495	up	NR1D1
A_72_P341043	2.48277	up
A_72_P444704	2.45678	up	ATP4B
A_72_P443009	2.45461	up	LOC780407;CCL24
A_72_P368718	2.44108	up
MIL_PIG_13437	2.43616	up	LOC100513099
A_72_P273054	2.41856	up
A_72_P092461	2.4045	up
A_72_P308218	2.40137	up
A_72_P301954	2.39855	up
A_72_P025396	2.39145	up
A_72_P036861	2.37199	up
A_72_P636622	2.36809	up
A_72_P177496	2.35648	up	RETN;RSTN
MIL_PIG_05169	2.35208	up	CARD10
A_72_P038316	2.3431	up
A_72_P403958	2.32188	up
A_72_P087056	2.32185	up
A_72_P492436	2.3201	up	STARD6
A_72_P380093	2.31867	up
A_72_P421804	2.30365	up
A_72_P652516	2.30267	up	ZSCAN29
A_72_P385808	2.29846	up
A_72_P291129	2.29376	up
A_72_P299369	2.29273	up
A_72_P077866	2.28091	up	SLC34A1
A_72_P423969	2.28012	up	STARD6
A_72_P232287	2.27304	up	POMC
MIL_PIG_15817	2.2473	up	LOC100738231
MIL_PIG_15387	2.24153	up	LOC100627615
A_72_P202482	2.24103	up
A_72_P310773	2.24098	up
A_72_P246382	2.23542	up
MIL_PIG_05500	2.23291	up
MIL_PIG_12619	2.22319	up	RPRML
A_72_P434469	2.21845	up	TSGA10
A_72_P145131	2.21062	up
A_72_P593359	2.2096	up	CHIA
A_72_P328243	2.20652	up
A_72_P165811	2.20501	up	TNNC2
A_72_P068331	2.2027	up
A_72_P135541	2.20217	up
A_72_P423344	2.20166	up
MIL_PIG_14417	2.19637	up	PRSS12
A_72_P377293	2.19538	up	ABCA4
A_72_P236747	2.19523	up
A_72_P441699	2.18922	up	HRH4
A_72_P153351	2.1871	up
MIL_PIG_11233	2.18451	up	PDE4DIP;LOC100624559
A_72_P453249	2.18431	up	ATP4B
A_72_P223542	2.17621	up	MCHR1;GPR24;MCH-R1
A_72_P295999	2.17566	up
A_72_P231582	2.17439	up	VNN2
A_72_P064406	2.17299	up
MIL_PIG_11230	2.17146	up	DRD3
MIL_PIG_02746	2.1673	up	LOC100622539;LOC100738686
A_72_P384138	2.16033	up
A_72_P773483	2.15787	up	LOC100627760
A_72_P206787	2.15656	up
A_72_P320963	2.14847	up
A_72_P426559	2.13991	up
A_72_P016886	2.13695	up
A_72_P231897	2.12928	up
MIL_PIG_11088	2.12798	up	ASPHD1
A_72_P342058	2.12685	up	C7H15orf26
A_72_P107916	2.12666	up
MIL_PIG_06357	2.12587	up	LOC100154882
A_72_P505565	2.12482	up	RETN;RSTN
A_72_P333058	2.12262	up	RGS22
A_72_P228067	2.12082	up
A_72_P299909	2.11747	up
A_72_P306173	2.11265	up	LOC100621891;TCN1
MIL_PIG_06297	2.1117	up	SLC7A14
A_72_P151466	2.10623	up
A_72_P368348	2.10523	up
A_72_P318843	2.10426	up
A_72_P310643	2.09923	up
A_72_P377108	2.0983	up
A_72_P022106	2.0919	up
MIL_PIG_12899	2.09162	up	LOC100739724
A_72_P245122	2.08743	up
A_72_P424434	2.08515	up
A_72_P704230	2.08492	up	LOC733651
A_72_P436819	2.08297	up
MIL_PIG_11428	2.07983	up	LOC100625446
MIL_PIG_13210	2.07916	up	MARCH8
MIL_PIG_09042	2.07768	up	CELF4
A_72_P421794	2.07579	up
A_72_P098096	2.07231	up
A_72_P126326	2.07099	up
A_72_P294349	2.07039	up
A_72_P128501	2.06877	up
A_72_P095371	2.06704	up
A_72_P376728	2.06391	up
A_72_P326253	2.06202	up
MIL_PIG_00751	2.05788	up	TMEM200B
A_72_P012826	2.0553	up
A_72_P703885	2.05268	up
A_72_P560229	2.05203	up
MIL_PIG_06452	2.05196	up	NHSL1
MIL_PIG_14921	2.05179	up	LOC100623691
A_72_P128351	2.05095	up
A_72_P147581	2.0502	up
A_72_P193317	2.0495	up
A_72_P055206	2.04864	up	KIAA1958
A_72_P626069	2.04598	up	LOC100621891
MIL_PIG_00197	2.04439	up	ARMC12
A_72_P057021	2.03955	up	LOC100524540;AMOT
A_72_P219647	2.03867	up
A_72_P531417	2.03505	up
A_72_P735958	2.03357	up	CSN1S1
MIL_PIG_07618	2.03327	up	LOC100514853
A_72_P423609	2.03244	up	AMDHD1
A_72_P250337	2.03191	up
A_72_P337178	2.03168	up
A_72_P196377	2.02998	up
A_72_P250987	2.02981	up
A_72_P416108	2.01866	up
A_72_P313013	2.01676	up
A_72_P176881	2.01578	up
MIL_PIG_03284	2.01577	up	STARD6
MIL_PIG_10211	2.01012	up	GTF3A
A_72_P145161	2.00975	up
A_72_P429274	2.00571	up
A_72_P095651	2.00324	up
A_72_P418469	2	up
A_72_P763767	-2.00936	down	CSN2
A_72_P530167	-2.01194	down	CKM
A_72_P736683	-2.01402	down	ADIPOQ
A_72_P417164	-2.01862	down
A_72_P638165	-2.02427	down	SPARC
MIL_PIG_04040	-2.02651	down
A_72_P733113	-2.02701	down	TPM1
A_72_P405453	-2.0293	down
A_72_P393178	-2.03375	down	LDB3
A_72_P206147	-2.035	down
MIL_PIG_10483	-2.04022	down	LOC100621129
A_72_P291029	-2.04165	down
A_72_P097516	-2.04336	down
A_72_P312163	-2.04367	down
A_72_P319478	-2.04774	down
MIL_PIG_12964	-2.04814	down	LOC100515784;LOC100511142
A_72_P022531	-2.05237	down
A_72_P275234	-2.0534	down
A_72_P243497	-2.05438	down
A_72_P047966	-2.05538	down
A_72_P431419	-2.05538	down	COL6A3
MIL_PIG_00535	-2.05611	down	FGF5
A_72_P395303	-2.05852	down	HKDC1
A_72_P706482	-2.065	down
A_72_P046606	-2.07517	down
MIL_PIG_10103	-2.08428	down	IQCE
A_72_P036091	-2.08948	down
MIL_PIG_07490	-2.09231	down	MORN5
A_72_P038526	-2.09448	down
A_72_P131566	-2.09963	down
A_72_P267292	-2.10203	down
A_72_P193052	-2.10479	down
MIL_PIG_05235	-2.11679	down	SERPINE1;PLANH1
MIL_PIG_00687	-2.11983	down	LOC100514940
A_72_P088236	-2.12263	down	HSP70.2;HSPA1A;HSPA1B
MIL_PIG_01964	-2.12605	down	LOC100620627
A_72_P366683	-2.12614	down	NEFL
A_72_P372233	-2.13698	down
A_72_P243837	-2.13905	down
A_72_P132556	-2.14029	down
A_72_P165301	-2.1434	down	MCT7;PMCT7;TPSB1
MIL_PIG_08941	-2.14676	down	ACTG2
A_72_P332208	-2.15301	down
A_72_P227007	-2.16322	down
A_72_P442072	-2.16837	down	CXCL11
A_72_P251652	-2.16983	down
A_72_P272854	-2.17327	down
A_72_P638903	-2.17488	down	C1H6orf211;C6orf211
A_72_P639642	-2.1766	down	SPARC
MIL_PIG_12318	-2.18685	down	LOC100737622
MIL_PIG_05278	-2.18695	down
A_72_P295054	-2.18813	down
A_72_P061476	-2.18986	down
A_72_P335868	-2.1976	down
A_72_P281384	-2.19942	down	SOX11
MIL_PIG_03384	-2.20771	down	SHAS2;Has2;CU302381.1
A_72_P008226	-2.22237	down
A_72_P790124	-2.23442	down	ACTA1
A_72_P031161	-2.24301	down
A_72_P266937	-2.24693	down
MIL_PIG_14656	-2.24971	down	LOC100621209
A_72_P673381	-2.2555	down	LOC100153566
A_72_P424769	-2.25591	down	LOC100156782;LRFN5
A_72_P398978	-2.27566	down
MIL_PIG_04122	-2.29291	down	RBM44;LOC100627002
A_72_P302674	-2.29512	down	NOR-1;Nr4a3
A_72_P154716	-2.30393	down	TRIM13
A_72_P110281	-2.30487	down
A_72_P465435	-2.30765	down	PTCHD1
A_72_P341118	-2.31584	down
MIL_PIG_02117	-2.33149	down	LOC100622589
MIL_PIG_13333	-2.34309	down	DNAH2
MIL_PIG_09052	-2.34368	down	EMX1
A_72_P213982	-2.3483	down
MIL_PIG_01340	-2.35177	down	LOC100520753;CH242-305H5.1
A_72_P489811	-2.3537	down
A_72_P620564	-2.35422	down	CKM
A_72_P534124	-2.35481	down	PEG10
A_72_P302784	-2.3678	down	PTGS2;COX-2;COX2;PGHS-2
A_72_P274719	-2.36928	down	LOC100154080
A_72_P047791	-2.3814	down
A_72_P063236	-2.38347	down	TNFRSF12A
A_72_P426949	-2.38703	down
A_72_P227527	-2.39709	down	CKM
A_72_P115541	-2.40321	down
MIL_PIG_02768	-2.40764	down	LOC100738895;HIST2H2AC
A_72_P441479	-2.41077	down	IL1B
A_72_P574174	-2.42186	down	NOR-1;Nr4a3
A_72_P637266	-2.45923	down	NOR-1
A_72_P176246	-2.46301	down	CKM
A_72_P003261	-2.47518	down	RAB3B
A_72_P380713	-2.50709	down
A_72_P239248	-2.51356	down
MIL_PIG_04828	-2.52419	down
MIL_PIG_13574	-2.54668	down	FRAS1
A_72_P227922	-2.56523	down
MIL_PIG_07443	-2.57889	down	LOC100514034
A_72_P722473	-2.58302	down	SMPX
A_72_P360523	-2.61189	down
A_72_P413628	-2.61438	down	NOR-1;Nr4a3
A_72_P015686	-2.61638	down	HSP70.2
A_72_P478181	-2.61973	down
A_72_P443218	-2.62934	down	PTGS2;COX-2;COX2;PGHS-2
A_72_P473418	-2.63317	down	NOV
MIL_PIG_05800	-2.63722	down	PLA2G5
A_72_P039656	-2.64147	down
MIL_PIG_09166	-2.64657	down	TPPP3
A_72_P193022	-2.64663	down
A_72_P675410	-2.6651	down
A_72_P412058	-2.70347	down
A_72_P425404	-2.71707	down
A_72_P222472	-2.72343	down
MIL_PIG_05899	-2.72541	down
A_72_P300534	-2.74715	down
MIL_PIG_07498	-2.79359	down	RHBDL2
A_72_P223572	-2.79525	down	COX8H
A_72_P000211	-2.88748	down
A_72_P475200	-2.88759	down	LOC100154181;HIST2H2AB
A_72_P115941	-2.92541	down	FABP6;GT;ILBP;ILLBP;PIP
A_72_P324403	-2.93098	down	TDRKH
A_72_P393483	-2.99055	down	COX8H
A_72_P176396	-3.09427	down	FABP6;GT;ILBP;ILLBP;PIP
A_72_P298309	-3.0985	down
MIL_PIG_13519	-3.1361	down	PLA2G5
A_72_P517950	-3.22233	down	LOC100526118
A_72_P233163	-3.22787	down
MIL_PIG_08779	-3.24244	down	LOC100519900
A_72_P680824	-3.28022	down
MIL_PIG_03718	-3.29559	down	LIPM
MIL_PIG_15759	-3.35573	down	LOC100737961
A_72_P090376	-3.40671	down
A_72_P443864	-3.45064	down	GCS;GSC
A_72_P575479	-3.52942	down
MIL_PIG_13566	-3.59948	down	LOC100514834
A_72_P311103	-3.67763	down
A_72_P733623	-3.8349	down	SMPX
A_72_P750644	-3.85678	down	SMPX
A_72_P722238	-3.89233	down	SMPX
A_72_P715443	-3.93314	down	AKR1CL1;AKR1C4;akr;AKR
A_72_P728268	-4.00136	down	SMPX
A_72_P730228	-4.03925	down	SMPX
A_72_P521556	-4.07028	down	LIPM
A_72_P748537	-4.26619	down	SMPX
A_72_P734323	-4.48459	down	SMPX
A_72_P739096	-4.57765	down	SMPX
A_72_P728133	-4.58321	down	SMPX
A_72_P724088	-4.64012	down	SMPX
MIL_PIG_15525	-4.81178	down	LOC100736824
A_72_P077916	-4.9283	down	SMPX
A_72_P762306	-4.94021	down	SMPX
A_72_P724998	-5.63533	down	SMPX
A_72_P736997	-6.34476	down	ACTA1
A_72_P733933	-8.97714	down	ACTA1;ACTA
A_72_P720293	-9.23791	down	ACTA1
A_72_P719238	-10.741	down	ACTA1
A_72_P764598	-11.754	down	ACTA1
A_72_P248052	-12.1706	down	ACTA1
A_72_P755249	-13.6822	down	ACTA1
