# Supplementary material for: Analysis of region specific gene expression patterns in the heart and systemic responses after experimental myocardial ischemia
Source: Oncotarget. 2017 May 17;8(37):60809–25. doi: 10.18632/oncotarget.17955 (PMC5617387; doi:10.18632/oncotarget.17955)
Supplement: Supplementary file 8 [file oncotarget-08-60809-s008.xlsx]

## Sheet: 9.A
Supplementary Data 9.A: TFBS analysis (liver)
TF	Family	Gene hits	TFBS hits	Z-score	Fisher score
MZF1_1-4	BetaBetaAlpha-zinc finger	225	3051	17.747	18.846
Klf4	BetaBetaAlpha-zinc finger	197	1360	16.375	20.875
SP1	BetaBetaAlpha-zinc finger	172	1224	15.6	12.57
CTCF	BetaBetaAlpha-zinc finger	61	79	15.468	11.284
MZF1_5-13	BetaBetaAlpha-zinc finger	189	1171	13.392	16.545
Hand1::Tcfe2a	Helix-Loop-Helix	187	839	12.749	16.146
NR4A2	Hormone-nuclear Receptor	197	914	11.356	18.918
INSM1	BetaBetaAlpha-zinc finger	111	286	11.304	8.737
FOXA1	Forkhead	189	938	11.059	17.046
TAL1::TCF3	Helix-Loop-Helix	116	239	10.684	11.97
Mycn	Helix-Loop-Helix	130	305	10.451	14.408
ZEB1	BetaBetaAlpha-zinc finger	222	2482	10.319	12.296
NFYA	NFY CCAAT-binding	97	155	10.169	12.411
Myf	Helix-Loop-Helix	147	422	9.945	12.165
SPIB	Ets	233	2520	9.804	20.713
SRF	MADS	17	24	9.736	3.778
Arnt	Helix-Loop-Helix	106	239	9.612	9.391
REST	BetaBetaAlpha-zinc finger	6	7	9.556	3.117
TLX1::NFIC	Homeo::Nuclear Factor I-CCAAT-binding	24	25	8.99	7.19
HIF1A::ARNT	Helix-Loop-Helix	156	571	8.666	12.523
Myb	Myb	190	867	8.655	16.583
ELF5	Ets	220	1675	8.304	17.057
Myc	Helix-Loop-Helix	124	287	8.161	11.214
Foxa2	Forkhead	162	636	7.97	11.369
Arnt::Ahr	Helix-Loop-Helix	188	974	7.639	14.688
RREB1	BetaBetaAlpha-zinc finger	24	33	7.62	3.102
FOXD1	Forkhead	178	917	7.604	11.808
RORA_1	Hormone-nuclear Receptor	129	289	7.353	11.824
MAX	Helix-Loop-Helix	117	245	7.134	9.359
ESR1	Hormone-nuclear Receptor	8	8	6.654	3.274
AP1	Leucine Zipper	221	1605	6.451	19.079
CREB1	Leucine Zipper	139	298	6.102	13.759
NFKB1	Rel	61	102	6.095	5.956
Stat3	Stat	139	349	5.974	9.568
Zfx	BetaBetaAlpha-zinc finger	144	476	5.804	12.27
USF1	Helix-Loop-Helix	124	331	5.799	5.776
RUNX1	Runt	191	831	5.789	16.409
FOXI1	Forkhead	150	701	5.749	5.781
Sox5	High Mobility Group	178	1026	5.555	11.808
Nkx3-2	Homeo	197	1286	5.514	9.112
STAT1	Stat	97	163	5.232	8.821
NR3C1	Hormone-nuclear Receptor	38	50	5.095	3.665
ZNF354C	BetaBetaAlpha-zinc finger	226	2878	5.018	14.469
Pax5	Homeo	21	23	5.007	3.566
EBF1	Helix-Loop-Helix	160	558	4.948	12.476
Spz1	Other	107	186	4.821	12.557
E2F1	E2F	125	261	4.747	12.934
MYC::MAX	Helix-Loop-Helix	54	71	4.455	5.682
Pax6	Homeo	22	23	4.008	4.193
Esrrb	Hormone-nuclear Receptor	147	373	3.973	12.102
FEV	Ets	202	1136	3.932	12.078
SRY	High Mobility Group	201	1407	3.861	15.904
Egr1	BetaBetaAlpha-zinc finger	91	177	3.732	6.232
RORA_2	Hormone-nuclear Receptor	52	76	3.727	4.075
Ddit3::Cebpa	Leucine Zipper	77	142	3.591	4.419
NFATC2	Rel	199	1353	3.588	11.618
SPI1	Ets	201	1324	3.416	9.282
TEAD1	Homeo	82	123	3.352	8.466
Nr2e3	Hormone-nuclear Receptor	97	180	3.305	9.064
ELK1	Ets	182	758	3.233	10.819
PPARG::RXRA	Hormone-nuclear Receptor	96	158	3.231	10.383
HNF4A	Hormone-nuclear Receptor	98	160	2.944	9.36
Zfp423	BetaBetaAlpha-zinc finger	75	144	2.849	3.314
HNF1B	Homeo	61	100	2.801	5.067
RXR::RAR_DR5	Hormone-nuclear Receptor	23	23	2.738	4.014
FOXO3	Forkhead	188	955	2.694	14.595
RXRA::VDR	Hormone-nuclear Receptor	8	8	2.506	2.074
HLF	Leucine Zipper	83	141	2.388	7.232
CEBPA	Leucine Zipper	179	763	2.325	14.016
Pax4	Homeo	2	2	2.121	1.058
Gfi	BetaBetaAlpha-zinc finger	193	897	1.977	17.18
HNF1A	Homeo	47	62	1.913	4.732
SOX9	High Mobility Group	158	566	1.73	10.616
Pou5f1	Homeo	45	73	1.635	2.353
FOXF2	Forkhead	52	90	1.525	2.049
Evi1	BetaBetaAlpha-zinc finger	31	35	1.425	3.908
Nkx2-5	Homeo	226	2656	1.287	18.862
NHLH1	Helix-Loop-Helix	88	136	1.271	8.025
T	T	27	30	1.091	2.789
ESR2	Hormone-nuclear Receptor	31	37	0.957	2.393
Sox17	High Mobility Group	187	886	0.697	12.273
MEF2A	MADS	101	211	0.522	7.273
Tcfcp2l1	CP2	151	432	0.443	11.712
MIZF	BetaBetaAlpha-zinc finger	30	34	0.346	2.652
RELA	Rel	99	184	0.3	5.648
REL	Rel	143	392	0.266	8.147
NR2F1	Hormone-nuclear Receptor	47	68	0.124	1.841
TBP	TATA-binding	153	451	0.053	14.167
Foxq1	Forkhead	112	294	-0.15	6.988
NFE2L2	Leucine Zipper	78	119	-0.224	4.528
NF-kappaB	Rel	102	249	-0.554	2.387
Sox2	High Mobility Group	35	50	-0.717	1.509
IRF1	IRF	85	151	-0.761	5.2
HOXA5	Homeo	226	2729	-1.089	14.033
NR1H2::RXRA	Hormone-nuclear Receptor	1	1	-1.298	0.413
YY1	BetaBetaAlpha-zinc finger	224	2177	-1.348	15.566
ELK4	Ets	81	119	-1.536	3.949
PBX1	Homeo	57	84	-1.682	3.523
Foxd3	Forkhead	157	648	-1.768	10.453
Nobox	Homeo	183	1010	-1.782	11.867
TP53	Loop-Sheet-Helix	0	0	-1.803	0
Tal1::Gata1	Helix-Loop-Helix	88	144	-1.905	5.741
EWSR1-FLI1	Ets	2	2	-2.075	0.416
Gata1	GATA	188	992	-2.202	10.12
Prrx2	Homeo	189	1605	-2.222	7.044
Ar	Hormone-nuclear Receptor	6	6	-2.441	0.645
Lhx3	Homeo	78	161	-2.569	3.837
ARID3A	Arid	207	2168	-2.65	11.035
PLAG1	BetaBetaAlpha-zinc finger	22	28	-3.192	0.732
NFIL3	Leucine Zipper	92	195	-3.717	4.945
PPARG	Hormone-nuclear Receptor	0	0	-4.254	0
NKX3-1	Homeo	163	868	-4.431	6.745
GABPA	Ets	122	256	-4.636	4.962
IRF2	IRF	8	8	-5.253	0.357
Pdx1	Homeo	200	1780	-5.781	10.289
znf143	BetaBetaAlpha-zinc finger	12	13	-6.741	0.277

## Sheet: 9.B
Supplementary data 9.B: TFBS analysis (spleen)
TF	Family	Gene hits	TFBS hits	Z-score	Fisher score
RREB1	BetaBetaAlpha-zinc finger	14	19	11.474	6.095
PBX1	Homeo	29	55	9.331	7.271
Pax4	Homeo	1	2	9.025	1.036
HIF1A::ARNT	Helix-Loop-Helix	52	262	8.566	3.493
HOXA5	Homeo	80	1288	8.271	5.411
Arnt	Helix-Loop-Helix	39	110	8.111	4.932
Klf4	BetaBetaAlpha-zinc finger	68	568	7.867	6.73
Arnt::Ahr	Helix-Loop-Helix	64	444	7.859	4.339
MZF1_1-4	BetaBetaAlpha-zinc finger	79	1268	7.85	6.59
SRY	High Mobility Group	72	650	7.691	6.853
SP1	BetaBetaAlpha-zinc finger	61	510	7.329	5.215
Nkx2-5	Homeo	77	1227	7.054	4.86
EWSR1-FLI1	Ets	3	3	6.819	3.037
Prrx2	Homeo	72	791	6.69	5.969
HLF	Leucine Zipper	32	72	6.584	4.771
TLX1::NFIC	Homeo::Nuclear Factor I-CCAAT-binding	7	11	6.147	2.109
TBP	TATA-binding	54	217	6.13	5.681
STAT1	Stat	35	76	6.096	4.261
RUNX1	Runt	65	372	6.059	4.807
SOX9	High Mobility Group	55	270	6.023	3.988
Nobox	Homeo	67	490	5.978	6.256
Mycn	Helix-Loop-Helix	46	129	5.962	5.906
SRF	MADS	7	10	5.82	2.749
SPI1	Ets	77	603	5.657	7.883
Pdx1	Homeo	75	878	5.554	7.038
Gfi	BetaBetaAlpha-zinc finger	64	414	5.526	4.073
RXRA::VDR	Hormone-nuclear Receptor	5	5	5.202	3.426
INSM1	BetaBetaAlpha-zinc finger	46	117	5.104	8.107
NFKB1	Rel	26	46	5.015	5.56
SPIB	Ets	85	1073	4.969	10.323
ESR2	Hormone-nuclear Receptor	12	20	4.926	1.889
NR3C1	Hormone-nuclear Receptor	14	23	4.691	2.217
Ar	Hormone-nuclear Receptor	5	5	4.665	2.848
PPARG	Hormone-nuclear Receptor	1	1	4.454	1.529
MYC::MAX	Helix-Loop-Helix	19	33	4.39	2.677
MZF1_5-13	BetaBetaAlpha-zinc finger	65	476	4.167	5.284
Gata1	GATA	62	464	4.115	2.177
Lhx3	Homeo	30	83	3.914	2.996
ARID3A	Arid	72	1008	3.854	3.743
FOXD1	Forkhead	65	389	3.83	6.081
Foxd3	Forkhead	53	304	3.705	3.168
MEF2A	MADS	32	101	3.568	1.809
NHLH1	Helix-Loop-Helix	33	64	3.191	4.64
RELA	Rel	41	88	3.173	5.851
FEV	Ets	71	496	3.163	4.557
Myc	Helix-Loop-Helix	41	117	3.152	3.284
MIZF	BetaBetaAlpha-zinc finger	13	18	2.943	2.828
Foxa2	Forkhead	57	264	2.77	4.546
NF-kappaB	Rel	43	118	2.741	4.067
Zfp423	BetaBetaAlpha-zinc finger	26	64	2.72	1.602
REL	Rel	48	180	2.702	2.481
T	T	12	15	2.61	3.034
FOXA1	Forkhead	62	379	2.551	3.774
NFATC2	Rel	71	587	2.527	5.048
Nr2e3	Hormone-nuclear Receptor	37	79	2.51	5.56
MAX	Helix-Loop-Helix	38	99	2.362	2.524
NFIL3	Leucine Zipper	34	98	2.282	3.037
REST	BetaBetaAlpha-zinc finger	2	2	2.244	1.475
Egr1	BetaBetaAlpha-zinc finger	37	76	2.21	5.532
Sox5	High Mobility Group	62	430	1.823	4.294
YY1	BetaBetaAlpha-zinc finger	78	975	1.761	5.035
Tcfcp2l1	CP2	57	192	1.684	7.128
AP1	Leucine Zipper	77	667	1.36	6.263
NR4A2	Hormone-nuclear Receptor	67	354	1.116	5.445
TEAD1	Homeo	33	51	1.088	6.29
USF1	Helix-Loop-Helix	46	131	0.927	3.638
PPARG::RXRA	Hormone-nuclear Receptor	32	65	0.48	3.422
Foxq1	Forkhead	38	129	0.417	2.502
Nkx3-2	Homeo	72	532	0.392	5.119
Hand1::Tcfe2a	Helix-Loop-Helix	66	318	0.307	6.256
FOXO3	Forkhead	61	403	0.307	2.875
Spz1	Other	31	73	0.236	1.953
ELF5	Ets	83	680	0.218	11.453
IRF1	IRF	26	67	0.195	1.146
CEBPA	Leucine Zipper	61	322	0.147	4.283
HNF1B	Homeo	16	40	0.033	0.626
ZNF354C	BetaBetaAlpha-zinc finger	83	1199	-0.042	8.137
Myb	Myb	70	338	-0.066	8.622
Stat3	Stat	52	135	-0.429	5.692
TAL1::TCF3	Helix-Loop-Helix	40	83	-0.683	4.442
HNF4A	Hormone-nuclear Receptor	32	63	-0.87	2.785
NR2F1	Hormone-nuclear Receptor	20	28	-0.919	2.512
Sox2	High Mobility Group	15	21	-1.011	2.074
TP53	Loop-Sheet-Helix	0	0	-1.481	0
NFYA	NFY CCAAT-binding	32	52	-1.488	3.872
NKX3-1	Homeo	55	386	-1.531	2.005
CREB1	Leucine Zipper	42	108	-1.563	2.194
ZEB1	BetaBetaAlpha-zinc finger	78	968	-1.598	4.442
FOXF2	Forkhead	17	34	-2.043	0.862
Myf	Helix-Loop-Helix	53	151	-2.192	5.633
E2F1	E2F	39	94	-2.208	2.729
znf143	BetaBetaAlpha-zinc finger	7	7	-2.347	1.421
Tal1::Gata1	Helix-Loop-Helix	29	60	-2.485	1.893
IRF2	IRF	4	4	-2.495	0.878
HNF1A	Homeo	15	21	-3.111	1.617
FOXI1	Forkhead	53	270	-3.121	2.644
PLAG1	BetaBetaAlpha-zinc finger	9	11	-3.228	1.032
NR1H2::RXRA	Hormone-nuclear Receptor	0	0	-3.293	0
Pou5f1	Homeo	16	25	-3.598	1.419
Sox17	High Mobility Group	62	357	-3.64	2.869
EBF1	Helix-Loop-Helix	54	208	-3.828	3.745
Ddit3::Cebpa	Leucine Zipper	27	48	-3.866	2.129
Pax6	Homeo	4	5	-3.964	0.355
ELK4	Ets	23	44	-4.088	0.549
Esrrb	Hormone-nuclear Receptor	55	137	-4.278	6.906
RORA_2	Hormone-nuclear Receptor	18	23	-4.4	1.927
Pax5	Homeo	4	5	-4.624	0.35
NFE2L2	Leucine Zipper	26	40	-5.463	1.678
RORA_1	Hormone-nuclear Receptor	35	91	-5.51	0.898
GABPA	Ets	48	102	-5.715	4.608
ELK1	Ets	69	281	-6.303	7.474
ESR1	Hormone-nuclear Receptor	0	0	-6.482	0
RXR::RAR_DR5	Hormone-nuclear Receptor	3	4	-6.568	0.117
Evi1	BetaBetaAlpha-zinc finger	5	7	-7.178	0.131
CTCF	BetaBetaAlpha-zinc finger	12	14	-8.207	0.492
Zfx	BetaBetaAlpha-zinc finger	48	151	-11.134	3.554
